# Supplementary material for: Protein interactions and consensus clustering analysis uncover insights into herpesvirus virion structure and function relationships
Source: PLoS Biol. 2019 Jun 14;17(6):e3000316. doi: 10.1371/journal.pbio.3000316 (PMC6594648; doi:10.1371/journal.pbio.3000316)
Supplement: S1 Table — PPI, protein–protein interaction. (XLSX) [file pbio.3000316.s010.xlsx]

## Sheet: S1 Table
S1 Table. Herpesvirus species for which PPI data were collected as input for the PPI network assembly framework.
Subfamily	Genus	Scientific name	Synonym (common name)	Acronyms Host	Host
α	Simplexvirus	Human alphaherpesvirus 1	Human simplex virus type 1	HSV1, HHV1	Human
		Human alphaherpesvirus 2	Herpes simplex virus type 2	HSV2, HHV2	Human
	Varicellovirus	Human alphaherpesvirus 3	Varicella-zoster virus	VZV, HHV3	Human
		Suid alphaherpesvirus 1	Pseudorabies virus	PRV, SuHV1	Pig
β	Cytomegalovirus	Human betaherpesvirus 5	Human cytomegalovirus	HCMV, HHV5	Human
		Murid betaherpesvirus 1	Murine cytomegalovirus	MCMV, MuHV1	Mouse
	Roseolovirus	Human betaherpesvirus 6A	Human betaherpesvirus 6A	HHV6A	Human
		Human betaherpesvirus 6B	Human betaherpesvirus 6B	HHV6B	Human
		Human betaherpesvirus 7	Human betaherpesvirus 7	HHV7	Human
γ	Lymphocryptovirus	Human gammaherpesvirus 4	Epstein-Barr virus	EBV, HHV4	Human
	Rhadinovirus	Human gammaherpesvirus 8	Kaposi’s sarcoma-associated herpesvirus	KSHV, HHV8	Human
		Murid gammaherpesvirus 4	Murine herpesvirus 68	MHV68, MuHV4	Mouse
