# Supplementary material for: Protein interactions and consensus clustering analysis uncover insights into herpesvirus virion structure and function relationships
Source: PLoS Biol. 2019 Jun 14;17(6):e3000316. doi: 10.1371/journal.pbio.3000316 (PMC6594648; doi:10.1371/journal.pbio.3000316)
Supplement: S2 Table — (XLSX) [file pbio.3000316.s011.xlsx]

## Sheet: S2 Table
S2 Table. Taxonomic identifiers associated to species in S1 Table and used to extract PPIs from input resources.
Subfamily	Species name	Taxonomic identifier	Taxonomic rank	Parent rank taxonomic identifier
α	Human herpesvirus 1	10298	Species	10292
	Herpes simplex virus type 1 strain 17	10299	strain	10298
	Herpes simplex virus type 1 strain A44	10300	strain	10298
	Herpes simplex virus type 1 strain Angelotti	10301	strain	10298
	Herpes simplex virus type 1 strain CL101	10302	strain	10298
	Herpes simplex virus type 1 strain CVG-2	37106	strain	10298
	Herpes simplex virus type 1 strain F	10304	strain	10298
	Herpes simplex virus type 1 strain HFEM	10303	strain	10298
	Herpes simplex virus type 1 strain HZT	10305	strain	10298
	Herpes simplex virus type 1 strain MGH-10	37107	strain	10298
	Herpes simplex virus type 1 strain MP	10307	strain	10298
	Herpes simplex virus type 1 strain Patton	10308	strain	10298
	Herpes simplex virus type 1 strain R19	36346	strain	10298
	Herpes simplex virus type 1 strain SC16	10309	strain	10298
	Herpes simplex virus type 1strain RH2	946522	strain	10298
	Herpes simplex virus 1 strain R-15	36345	strain	10298
	Human herpesvirus 1 strain H129	744249	strain	10298
	Human herpesvirus 1 strain KOS	10306	strain	10298
	Human herpesvirus 2	10310	species	10292
	Human herpesvirus 2 strain 186	10312	strain	10310
	Human herpesvirus 2 strain 333	10313	strain	10310
	Human herpesvirus 2 strain B4327UR	103921	strain	10310
	Human herpesvirus 2 strain G	10314	strain	10310
	Human herpesvirus 2 strain HG52	10315	strain	10310
	Human herpesvirus 2 strain SA8	10316	strain	10310
	Human herpesvirus 2 strain SD90	1177628	strain	10310
	Human herpesvirus 2 strain SN03	213997	strain	10310
	Human herpesvirus 2 strain SS01	213998	strain	10310
	Human herpesvirus 2 strain ST04	213999	strain	10310
	Human herpesvirus 3	10335	species	10292
	Human herpesvirus 3 strain Dumas	10338	strain	10335
	Human herpesvirus 3 strain Oka vaccine	341980	strain	10335
	Human herpesvirus 3 VZV-32	154633	strain	10335
	Suid herpesvirus 1	10345	species	10292
	Suid herpesvirus 2	1608255	species	10292
	Pseudorabies virus Ea	101947	strain	10345
	Suid herpesvirus 1 strain Becker	10346	strain	10345
	Suid herpesvirus 1 strain Indiana S	31522	strain	10345
	Suid herpesvirus 1 strain Indiana-Funkhauser Becker	31523	strain	10345
	Suid herpesvirus 1 strain NIA-3	10349	strain	10345
	Suid herpesvirus 1 strain Rice	10350	strain	10345
	Suid herpesvirus 1 strain TNL	167786	strain	10345
	Suid herpesvirus 1 strain Bartha	1006205	strain	10345
	Suid herpesvirus 1 strain Kaplan	33703	strain	10345
β	Human herpesvirus 5	10359	species	10292
	Human herpesvirus 5 strain 1042	69162	strain	10359
	Human herpesvirus 5 strain 119	73483	strain	10359
	Human herpesvirus 5 strain 2387	69163	strain	10359
	Human herpesvirus 5 strain 4654	69164	strain	10359
	Human herpesvirus 5 strain 5035	69166	strain	10359
	Human herpesvirus 5 strain 5040	69165	strain	10359
	Human herpesvirus 5 strain 5160	69167	strain	10359
	Human herpesvirus 5 strain 5508	69168	strain	10359
	Human herpesvirus 5 strain AD169	10360	strain	10359
	Human herpesvirus 5 strain Colburn	10361	strain	10359
	Human herpesvirus 5 strain Eisenhardt	10362	strain	10359
	Human herpesvirus 5 strain Merlin	295027	strain	10359
	Human herpesvirus 5 strain PT	69169	strain	10359
	Human herpesvirus 5 strain Toledo	311339	strain	10359
	Human herpesvirus 5 strain Towne	10363	strain	10359
	Human herpesvirus 6A	32603	species	10292
	Human herpesvirus 6B	32604	species	10292
	Human herpesvirus 6 strain GS	10369	strain	32603
	Human herpesvirus 6 strain Uganda-1102	10370	strain	32603
	Human herpesvirus 6 strain Z29	36351	strain	32604
	Human herpesvirus 7	10372	species	10292
	Human herpesvirus 7 strain JI	57278	strain	10372
	Human herpesvirus 7 strain MUK	57279	strain	10372
	Human herpesvirus 7 strain RK	262398	strain	10372
	Murid herpesvirus 1	10366	species	10292
	Murine cytomegalovirus strain K181	69156	strain	10366
	Murine cytomegalovirus strain Smith	10367	strain	10366
	Muromegalovirus C4A	524649	strain	10366
	Muromegalovirus G4	524650	strain	10366
	Muromegalovirus WP15B	524651	strain	10366
𝛄	Epstein-barr virus strain ag876	82830	strain	10376
	Epstein-barr virus strain p3hr-1	82829	strain	10376
	Human herpesvirus 4	10376	species	10292
	Human herpesvirus 4 strain B95-8	10377	strain	10376
	Human herpesvirus 4 strain CAO	31525	strain	10376
	Human herpesvirus 4 strain RAJI	10378	strain	10376
	Human herpesvirus 4 type 1	36352	strain	10376
	Human herpesvirus 4 type 2	12509	strain	10376
	Human herpesvirus 8	37296	species	10292
	Human herpesvirus 8 strain GK18	868565	strain	37296
	Human herpesvirus 8 strain rKSHV.219	651668	strain	37296
	Human herpesvirus 8 type M	435895	strain	37296
	Murid herpesvirus 4	33708	species	10292
	Murid herpesvirus 68	1440122	strain	33708
	Murine herpesvirus strain 4556	338562	strain	33708
	Murine herpesvirus strain 72	338561	strain	33708
	* The fourth column indicates the taxonomic identifier for the parent taxonomic rank to relate strains with the corresponding species). Identifier 10292 corresponds to the Herpesviridae family.
