# Supplementary material for: Protein interactions and consensus clustering analysis uncover insights into herpesvirus virion structure and function relationships
Source: PLoS Biol. 2019 Jun 14;17(6):e3000316. doi: 10.1371/journal.pbio.3000316 (PMC6594648; doi:10.1371/journal.pbio.3000316)
Supplement: S3 Table — For each interaction, the interacting proteins, detection methods, associated PubMed IDs, types of interaction, confidence score, and whether the interaction was computationally predicted and/or experimentally supported are indicated. HSV1, herpes simplex virus type 1; PPI, protein–protein interaction. (XLSX) [file pbio.3000316.s012.xlsx]

## Sheet: S3 Table
S3 Table. Protein-protein interaction network reconstructed for HSV1. For each interaction, the interacting proteins, detection methods, associated PubMed IDs, types of interaction, confidence score, and whether the interaction was computationally predicted and/or experimentally supported, is indicated.
Protein A	Protein B	Detection method	Pmid	taxid_source	taxid_target	interaction_type	weight	data set
P10204	P68331	psi-mi:"MI:0813"|psi-mi:"MI:0096"|psi-mi:"MI:0051"|psi-mi:"MI:0019"	pubmed:18434401|mint:MINT-6692489|imex:IM-23564|pubmed:24760889	taxid:10299	taxid:10299	psi-mi:"MI:0915"|psi-mi:"MI:0403"	0.474936	ePPI
P04488	P10233	psi-mi:"MI:0397"	pubmed:19730696|imex:IM-22949	taxid:10298	taxid:10298	psi-mi:"MI:0915"	0.272209	ePPI
P10233	P10240	psi-mi:"MI:0397"	pubmed:19730696|imex:IM-22949	taxid:10298	taxid:10298	psi-mi:"MI:0915"	0.272209	ePPI
P10212	P10229	psi-mi:"MI:0397"	pubmed:19730696|imex:IM-22949	taxid:10298	taxid:10298	psi-mi:"MI:0915"	0.272209	ePPI
P10190	P10212	psi-mi:"MI:0428"|psi-mi:"MI:0019"	pubmed:12743292|doi:10.1128/JVI.77.11.6351-6358.2003|mint:MINT-6666740	taxid:10299	taxid:10299	psi-mi:"MI:0915"|psi-mi:"MI:0403"	0.368822	ePPI
P10224	P10231	psi-mi:"MI:0397"	pubmed:19730696|imex:IM-22949	taxid:10298	taxid:10298	psi-mi:"MI:0915"	0.272209	ePPI
P04296	P10226	psi-mi:"MI:0006"	imex:IM-22738|doi:10.1128/JVI.78.11.5856-5866.2004|pubmed:15140983|mint:MINT-6692522	taxid:10299	taxid:10299	psi-mi:"MI:0914"	0.216096	ePPI
P10201	P10231	psi-mi:"MI:0397"	pubmed:19730696|imex:IM-22949	taxid:10298	taxid:10298	psi-mi:"MI:0915"	0.272209	ePPI
P10212	P10224	psi-mi:"MI:0397"	pubmed:19730696|imex:IM-22949	taxid:10298	taxid:10298	psi-mi:"MI:0915"	0.272209	ePPI
P06492	P32888	psi-mi:"MI:0397"	pubmed:19730696|imex:IM-22949	taxid:10298	taxid:10298	psi-mi:"MI:0915"	0.272209	ePPI
P10204	P10221	psi-mi:"MI:0813"	imex:IM-23564|pubmed:24760889	taxid:10299	taxid:10299	psi-mi:"MI:0915"	0.272209	ePPI
O09800	O09800	psi-mi:"MI:0397"	pubmed:19730696|imex:IM-22949	taxid:10298	taxid:10298	psi-mi:"MI:0915"	0.272209	ePPI
P04488	P04488	psi-mi:"MI:0071"|psi-mi:"MI:0114"	pubmed:16646632|pubmed:DIP-4469S	taxid:10298|taxid:10299	taxid:10298|taxid:10299	psi-mi:"MI:0407"	0.506805	ePPI
P10186	P68331	psi-mi:"MI:0397"	pubmed:19730696|imex:IM-22949	taxid:10298	taxid:10298	psi-mi:"MI:0915"	0.272209	ePPI
Q69091	Q69091	psi-mi:"MI:0114"	pubmed:11511370	taxid:10298	taxid:10298	psi-mi:"MI:0407"	0.309917	ePPI
P04293	P10229	psi-mi:"MI:0397"	pubmed:19730696|imex:IM-22949	taxid:10298	taxid:10298	psi-mi:"MI:0915"	0.272209	ePPI
P10193	P10226	psi-mi:"MI:0004"|psi-mi:"MI:0019"	mint:MINT-6666708|pubmed:9454723	taxid:10299	taxid:10299	psi-mi:"MI:0915"	0.345521	ePPI
P10210	P10229	psi-mi:"MI:0397"	pubmed:19730696|imex:IM-22949	taxid:10298	taxid:10298	psi-mi:"MI:0915"	0.272209	ePPI
P04293	P10226	psi-mi:"MI:0114"|psi-mi:"MI:0019"	pubmed:10882068|pubmed:8380085|mint:MINT-6666763	taxid:10301|taxid:10298|taxid:10299	taxid:10298|taxid:10299	psi-mi:"MI:0407"|psi-mi:"MI:0915"	0.429804	ePPI
P10224	P10227	psi-mi:"MI:0397"	pubmed:19730696|imex:IM-22949	taxid:10298	taxid:10298	psi-mi:"MI:0915"	0.272209	ePPI
P10233	P10233	psi-mi:"MI:0397"|psi-mi:"MI:0018"	pubmed:16014918|doi:10.1128/JVI.79.15.9566-9571.2005|mint:MINT-6666723|pubmed:19730696|imex:IM-22949	taxid:10299|taxid:10298	taxid:10299|taxid:10298	psi-mi:"MI:0915"	0.410517	ePPI
P10217	P10228	psi-mi:"MI:0397"	pubmed:19730696|imex:IM-22949	taxid:10298	taxid:10298	psi-mi:"MI:0915"	0.272209	ePPI
P10224	P10228	psi-mi:"MI:0397"	pubmed:19730696|imex:IM-22949	taxid:10298	taxid:10298	psi-mi:"MI:0915"	0.272209	ePPI
P10202	P32888	psi-mi:"MI:0397"|psi-mi:"MI:0013"	pubmed:19730696|imex:IM-22949|pubmed:10797014|pubmed:DIP-519S	taxid:10298	taxid:10298	psi-mi:"MI:0915"|psi-mi:"MI:0218"	0.593161	ePPI
P10191	P10229	psi-mi:"MI:0397"	pubmed:19730696|imex:IM-22949	taxid:10298	taxid:10298	psi-mi:"MI:0915"	0.272209	ePPI
P06485	P10229	psi-mi:"MI:0397"	pubmed:19730696|imex:IM-22949	taxid:10298	taxid:10298	psi-mi:"MI:0915"	0.272209	ePPI
P10227	P68331	psi-mi:"MI:0397"	pubmed:19730696|imex:IM-22949	taxid:10298	taxid:10298	psi-mi:"MI:0915"	0.272209	ePPI
P10210	P68331	psi-mi:"MI:0397"	pubmed:19730696|imex:IM-22949	taxid:10298	taxid:10298	psi-mi:"MI:0915"	0.272209	ePPI
P04487	P10240	psi-mi:"MI:0397"	pubmed:19730696|imex:IM-22949	taxid:10298	taxid:10298	psi-mi:"MI:0915"	0.272209	ePPI
P04295	P10224	psi-mi:"MI:0397"	pubmed:19730696|imex:IM-22949	taxid:10298	taxid:10298	psi-mi:"MI:0915"	0.272209	ePPI
P06485	P10227	psi-mi:"MI:0397"	pubmed:19730696|imex:IM-22949	taxid:10298	taxid:10298	psi-mi:"MI:0915"	0.272209	ePPI
P10230	P68331	psi-mi:"MI:0397"	pubmed:19730696|imex:IM-22949	taxid:10298	taxid:10298	psi-mi:"MI:0915"	0.272209	ePPI
P10224	P68331	psi-mi:"MI:0397"	pubmed:19730696|imex:IM-22949	taxid:10298	taxid:10298	psi-mi:"MI:0915"	0.272209	ePPI
P06484	P68331	psi-mi:"MI:0397"	pubmed:19730696|imex:IM-22949	taxid:10298	taxid:10298	psi-mi:"MI:0915"	0.272209	ePPI
P06485	P10217	psi-mi:"MI:0397"	pubmed:19730696|imex:IM-22949	taxid:10298	taxid:10298	psi-mi:"MI:0915"	0.272209	ePPI
P10192	P10236	psi-mi:"MI:0019"	pubmed:7931156|pubmed:DIP-286S	taxid:10298	taxid:10298	psi-mi:"MI:0218"	0.234063	ePPI
P04291	P10224	psi-mi:"MI:0397"	pubmed:19730696|imex:IM-22949	taxid:10298	taxid:10298	psi-mi:"MI:0915"	0.272209	ePPI
P06491	P10200	psi-mi:"MI:0019"	mint:MINT-6667051|pubmed:17855514	taxid:10299	taxid:10299	psi-mi:"MI:0915"	0.272209	ePPI
P08392	P10238	psi-mi:"MI:0096"|psi-mi:"MI:0413"|psi-mi:"MI:0019"	mint:MINT-6666744|pubmed:8995681	taxid:10299	taxid:10299	psi-mi:"MI:0915"	0.388915	ePPI
O09800	P04295	psi-mi:"MI:0397"	pubmed:19730696|imex:IM-22949	taxid:10298	taxid:10298	psi-mi:"MI:0915"	0.272209	ePPI
P10238	P10238	psi-mi:"MI:0397"|psi-mi:"MI:0114"|psi-mi:"MI:0007"	pubmed:26085142|pubmed:19730696|imex:IM-22949|pubmed:26062451	taxid:10298	taxid:10298	psi-mi:"MI:0407"|psi-mi:"MI:0915"	0.543484	ePPI
P04295	P10231	psi-mi:"MI:0397"	pubmed:19730696|imex:IM-22949	taxid:10298	taxid:10298	psi-mi:"MI:0915"	0.272209	ePPI
P04294	P04296	psi-mi:"MI:0006"	imex:IM-22738|doi:10.1128/JVI.78.11.5856-5866.2004|pubmed:15140983|mint:MINT-6692522	taxid:10299	taxid:10299	psi-mi:"MI:0914"	0.216096	ePPI
P10205	P10228	psi-mi:"MI:0397"	pubmed:19730696|imex:IM-22949	taxid:10298	taxid:10298	psi-mi:"MI:0915"	0.272209	ePPI
P03176	P10224	psi-mi:"MI:0397"	pubmed:19730696|imex:IM-22949	taxid:10298	taxid:10298	psi-mi:"MI:0915"	0.272209	ePPI
P04293	P68331	psi-mi:"MI:0397"	pubmed:19730696|imex:IM-22949	taxid:10298	taxid:10298	psi-mi:"MI:0915"	0.272209	ePPI
O09800	P10227	psi-mi:"MI:0397"	pubmed:19730696|imex:IM-22949	taxid:10298	taxid:10298	psi-mi:"MI:0915"	0.272209	ePPI
P04296	P10238	psi-mi:"MI:0006"	mint:MINT-6692522|imex:IM-22738|pubmed:15140983|doi:10.1128/JVI.78.11.5856-5866.2004	taxid:10299	taxid:10299	psi-mi:"MI:0914"	0.216096	ePPI
P04291	P10231	psi-mi:"MI:0397"	pubmed:19730696|imex:IM-22949	taxid:10298	taxid:10298	psi-mi:"MI:0915"	0.272209	ePPI
P06491	P10210	psi-mi:"MI:0096"|psi-mi:"MI:0018"	mint:MINT-6666750|pubmed:8523566|mint:MINT-6667055|doi:10.1128/JVI.77.7.4043-4059.2003|pubmed:12634364|mint:MINT-6666747|pubmed:9188587	taxid:10299	taxid:10299	psi-mi:"MI:0915"	0.500026	ePPI
P68331	P68331	psi-mi:"MI:0397"	pubmed:19730696|imex:IM-22949	taxid:10298	taxid:10298	psi-mi:"MI:0915"	0.272209	ePPI
O09800	P04288	psi-mi:"MI:0397"	pubmed:19730696|imex:IM-22949	taxid:10298	taxid:10298	psi-mi:"MI:0915"	0.272209	ePPI
P10205	P10231	psi-mi:"MI:0397"	pubmed:19730696|imex:IM-22949	taxid:10298	taxid:10298	psi-mi:"MI:0915"	0.272209	ePPI
P04487	P04487	psi-mi:"MI:0397"|psi-mi:"MI:0018"	pubmed:16014918|doi:10.1128/JVI.79.15.9566-9571.2005|mint:MINT-6666723|pubmed:19730696|imex:IM-22949	taxid:10299|taxid:10298	taxid:10299|taxid:10298	psi-mi:"MI:0915"	0.410517	ePPI
P06492	P10233	psi-mi:"MI:0018"|psi-mi:"MI:0006"|psi-mi:"MI:0019"	pubmed:17620619|pubmed:DIP-16873S|pubmed:16014918|doi:10.1128/JVI.79.15.9566-9571.2005|mint:MINT-6666723|mint:MINT-6666756	taxid:10299	taxid:10299	psi-mi:"MI:0915"	0.500026	ePPI
P06492	P10231	psi-mi:"MI:0397"|psi-mi:"MI:0018"	pubmed:16014918|doi:10.1128/JVI.79.15.9566-9571.2005|mint:MINT-6666723|pubmed:19730696|imex:IM-22949	taxid:10299|taxid:10298	taxid:10299|taxid:10298	psi-mi:"MI:0915"	0.410517	ePPI
P06492	P10230	psi-mi:"MI:0096"|psi-mi:"MI:0018"	pubmed:16014918|doi:10.1128/JVI.79.15.9566-9571.2005|mint:MINT-6666723	taxid:10299	taxid:10299	psi-mi:"MI:0915"	0.345521	ePPI
P06480	P10227	psi-mi:"MI:0397"	pubmed:19730696|imex:IM-22949	taxid:10298	taxid:10298	psi-mi:"MI:0915"	0.272209	ePPI
P10189	P10192	psi-mi:"MI:0019"	pubmed:7931156|pubmed:DIP-286S	taxid:10298	taxid:10298	psi-mi:"MI:0218"	0.234063	ePPI
P10239	P68331	psi-mi:"MI:0397"	pubmed:19730696|imex:IM-22949	taxid:10298	taxid:10298	psi-mi:"MI:0915"	0.272209	ePPI
P04291	P32888	psi-mi:"MI:0397"	pubmed:19730696|imex:IM-22949	taxid:10298	taxid:10298	psi-mi:"MI:0915"	0.272209	ePPI
P10231	P10233	psi-mi:"MI:0397"	pubmed:19730696|imex:IM-22949	taxid:10298	taxid:10298	psi-mi:"MI:0915"	0.272209	ePPI
P10217	P32888	psi-mi:"MI:0397"	pubmed:19730696|imex:IM-22949	taxid:10298	taxid:10298	psi-mi:"MI:0915"	0.272209	ePPI
P10192	P10193	psi-mi:"MI:0019"	pubmed:7931156|pubmed:DIP-286S	taxid:10298	taxid:10298	psi-mi:"MI:0218"	0.234063	ePPI
P04485	P10240	psi-mi:"MI:0397"	pubmed:19730696|imex:IM-22949	taxid:10298	taxid:10298	psi-mi:"MI:0915"	0.272209	ePPI
P08392	P08393	psi-mi:"MI:0096"	mint:MINT-6666744|pubmed:8995681	taxid:10299	taxid:10299	psi-mi:"MI:0915"	0.272209	ePPI
O09800	P10217	psi-mi:"MI:0397"	pubmed:19730696|imex:IM-22949	taxid:10298	taxid:10298	psi-mi:"MI:0915"	0.272209	ePPI
P04291	P10200	psi-mi:"MI:0397"	pubmed:19730696|imex:IM-22949	taxid:10298	taxid:10298	psi-mi:"MI:0915"	0.272209	ePPI
P04291	P04291	psi-mi:"MI:0397"	pubmed:19730696|imex:IM-22949	taxid:10298	taxid:10298	psi-mi:"MI:0915"	0.272209	ePPI
P04291	P04293	psi-mi:"MI:0397"	pubmed:19730696|imex:IM-22949	taxid:10298	taxid:10298	psi-mi:"MI:0915"	0.272209	ePPI
P10205	P10240	psi-mi:"MI:0397"	pubmed:19730696|imex:IM-22949	taxid:10298	taxid:10298	psi-mi:"MI:0915"	0.272209	ePPI
P06492	P10220	psi-mi:"MI:0397"|psi-mi:"MI:0018"	pubmed:16014918|doi:10.1128/JVI.79.15.9566-9571.2005|mint:MINT-6666723|pubmed:19730696|imex:IM-22949	taxid:10299|taxid:10298	taxid:10299|taxid:10298	psi-mi:"MI:0915"	0.410517	ePPI
P10229	P10229	psi-mi:"MI:0397"	pubmed:19730696|imex:IM-22949	taxid:10298	taxid:10298	psi-mi:"MI:0915"	0.272209	ePPI
P06492	P10225	psi-mi:"MI:0096"	pubmed:17620619|mint:MINT-6666756|pubmed:DIP-16873S	taxid:10299	taxid:10299	psi-mi:"MI:0915"	0.410517	ePPI
O09802	P04288	psi-mi:"MI:0397"	pubmed:19730696|imex:IM-22949	taxid:10298	taxid:10298	psi-mi:"MI:0915"	0.272209	ePPI
P04296	P10192	psi-mi:"MI:0004"|psi-mi:"MI:0006"	imex:IM-22738|doi:10.1128/JVI.78.11.5856-5866.2004|pubmed:15140983|mint:MINT-6692522	taxid:10299|taxid:10298	taxid:10299|taxid:10298	psi-mi:"MI:0915"|psi-mi:"MI:0914"	0.319827	ePPI
P04291	P10191	psi-mi:"MI:0397"	pubmed:19730696|imex:IM-22949	taxid:10298	taxid:10298	psi-mi:"MI:0915"	0.272209	ePPI
P10215	P10229	psi-mi:"MI:0397"	pubmed:19730696|imex:IM-22949	taxid:10298	taxid:10298	psi-mi:"MI:0915"	0.272209	ePPI
P03176	P10229	psi-mi:"MI:0397"	pubmed:19730696|imex:IM-22949	taxid:10298	taxid:10298	psi-mi:"MI:0915"	0.272209	ePPI
P04488	P68331	psi-mi:"MI:0397"	pubmed:19730696|imex:IM-22949	taxid:10298	taxid:10298	psi-mi:"MI:0915"	0.272209	ePPI
P10186	P10221	psi-mi:"MI:0397"	pubmed:19730696|imex:IM-22949	taxid:10298	taxid:10298	psi-mi:"MI:0915"	0.272209	ePPI
P04296	P08392	psi-mi:"MI:0004"|psi-mi:"MI:0006"	mint:MINT-6692522|imex:IM-22738|pubmed:15140983|doi:10.1128/JVI.78.11.5856-5866.2004	taxid:10299|taxid:10298	taxid:10299|taxid:10298	psi-mi:"MI:0915"|psi-mi:"MI:0914"	0.319827	ePPI
P10217	P10227	psi-mi:"MI:0397"	pubmed:19730696|imex:IM-22949	taxid:10298	taxid:10298	psi-mi:"MI:0915"	0.272209	ePPI
P04485	P10231	psi-mi:"MI:0397"	pubmed:19730696|imex:IM-22949	taxid:10298	taxid:10298	psi-mi:"MI:0915"	0.272209	ePPI
P10225	P10233	psi-mi:"MI:0096"	pubmed:17620619|mint:MINT-6666756|pubmed:DIP-16873S	taxid:10299	taxid:10299	psi-mi:"MI:0915"	0.410517	ePPI
P08393	P08393	psi-mi:"MI:0415"	pubmed:22438555	taxid:10298	taxid:10298	psi-mi:"MI:0407"	0.309917	ePPI
P06485	P10191	psi-mi:"MI:0397"	pubmed:19730696|imex:IM-22949	taxid:10298	taxid:10298	psi-mi:"MI:0915"	0.272209	ePPI
P04295	P10193	psi-mi:"MI:0397"	pubmed:19730696|imex:IM-22949	taxid:10298	taxid:10298	psi-mi:"MI:0915"	0.272209	ePPI
P04295	P10190	psi-mi:"MI:0428"|psi-mi:"MI:0019"	pubmed:12743292|doi:10.1128/JVI.77.11.6351-6358.2003|mint:MINT-6666740	taxid:10299	taxid:10299	psi-mi:"MI:0915"|psi-mi:"MI:0403"	0.368822	ePPI
P08393	P10233	psi-mi:"MI:0397"	pubmed:19730696|imex:IM-22949	taxid:10298	taxid:10298	psi-mi:"MI:0915"	0.272209	ePPI
P08393	P10230	psi-mi:"MI:0004"	pubmed:23938468	taxid:10298	taxid:10298	psi-mi:"MI:0915"	0.272209	ePPI
P10221	P10224	psi-mi:"MI:0397"	pubmed:19730696|imex:IM-22949	taxid:10298	taxid:10298	psi-mi:"MI:0915"	0.272209	ePPI
P10191	P68331	psi-mi:"MI:0397"	pubmed:19730696|imex:IM-22949	taxid:10298	taxid:10298	psi-mi:"MI:0915"	0.272209	ePPI
P10221	P10221	psi-mi:"MI:0018"|psi-mi:"MI:0019"	pubmed:16014918|doi:10.1128/JVI.79.15.9566-9571.2005|mint:MINT-6666723	taxid:10299	taxid:10299	psi-mi:"MI:0915"	0.345521	ePPI
P04291	P10186	psi-mi:"MI:0397"	pubmed:19730696|imex:IM-22949	taxid:10298	taxid:10298	psi-mi:"MI:0915"	0.272209	ePPI
P10220	P10220	psi-mi:"MI:0114"	pubmed:25678705	taxid:10298	taxid:10298	psi-mi:"MI:0407"	0.309917	ePPI
P10204	P10205	psi-mi:"MI:0397"	pubmed:19730696|imex:IM-22949	taxid:10298	taxid:10298	psi-mi:"MI:0915"	0.272209	ePPI
P06485	P68331	psi-mi:"MI:0397"	pubmed:19730696|imex:IM-22949	taxid:10298	taxid:10298	psi-mi:"MI:0915"	0.272209	ePPI
P10187	P10188	psi-mi:"MI:0397"	pubmed:19730696|imex:IM-22949	taxid:10298	taxid:10298	psi-mi:"MI:0915"	0.272209	ePPI
P04485	P10188	psi-mi:"MI:0428"	pubmed:10233976|mint:MINT-6666548	taxid:10299	taxid:10299	psi-mi:"MI:0403"	0.26776	ePPI
P10217	P68331	psi-mi:"MI:0397"	pubmed:19730696|imex:IM-22949	taxid:10298	taxid:10298	psi-mi:"MI:0915"	0.272209	ePPI
P10216	P10238	psi-mi:"MI:0007"	pubmed:19730696|imex:IM-22949	taxid:10299|taxid:10298	taxid:10298|taxid:10299	psi-mi:"MI:0915"	0.272209	ePPI
P10227	P10229	psi-mi:"MI:0397"	pubmed:19730696|imex:IM-22949	taxid:10298	taxid:10298	psi-mi:"MI:0915"	0.272209	ePPI
P06485	P10212	psi-mi:"MI:0397"	pubmed:19730696|imex:IM-22949	taxid:10298	taxid:10298	psi-mi:"MI:0915"	0.272209	ePPI
P10229	P68331	psi-mi:"MI:0397"	pubmed:19730696|imex:IM-22949	taxid:10298	taxid:10298	psi-mi:"MI:0915"	0.272209	ePPI
P10229	P10230	psi-mi:"MI:0397"	pubmed:19730696|imex:IM-22949	taxid:10298	taxid:10298	psi-mi:"MI:0915"	0.272209	ePPI
P10193	P10229	psi-mi:"MI:0397"	pubmed:19730696|imex:IM-22949	taxid:10298	taxid:10298	psi-mi:"MI:0915"	0.272209	ePPI
P10229	P10239	psi-mi:"MI:0397"	pubmed:19730696|imex:IM-22949	taxid:10298	taxid:10298	psi-mi:"MI:0915"	0.272209	ePPI
P10191	P10217	psi-mi:"MI:0397"	pubmed:19730696|imex:IM-22949	taxid:10298	taxid:10298	psi-mi:"MI:0915"	0.272209	ePPI
P10201	P10229	psi-mi:"MI:0397"	pubmed:19730696|imex:IM-22949	taxid:10298	taxid:10298	psi-mi:"MI:0915"	0.272209	ePPI
P10201	P10228	psi-mi:"MI:0397"	pubmed:19730696|imex:IM-22949	taxid:10298	taxid:10298	psi-mi:"MI:0915"	0.272209	ePPI
P04296	P10233	psi-mi:"MI:0004"	pubmed:15140983	taxid:10298	taxid:10298	psi-mi:"MI:0915"	0.272209	ePPI
P04487	P10231	psi-mi:"MI:0397"	pubmed:19730696|imex:IM-22949	taxid:10298	taxid:10298	psi-mi:"MI:0915"	0.272209	ePPI
P08543	P10238	psi-mi:"MI:0007"	pubmed:19730696|imex:IM-22949	taxid:10299	taxid:10298	psi-mi:"MI:0915"	0.272209	ePPI
P10229	P32888	psi-mi:"MI:0397"	pubmed:19730696|imex:IM-22949	taxid:10298	taxid:10298	psi-mi:"MI:0915"	0.272209	ePPI
P10212	P68331	psi-mi:"MI:0397"	pubmed:19730696|imex:IM-22949	taxid:10298	taxid:10298	psi-mi:"MI:0915"	0.272209	ePPI
P04293	P10192	psi-mi:"MI:0411"|psi-mi:"MI:0405"|psi-mi:"MI:0019"	pubmed:9261356|mint:MINT-6666704	taxid:10299	taxid:10299	psi-mi:"MI:0915"	0.388915	ePPI
P04290	P08543	psi-mi:"MI:0007"	pubmed:19730696|imex:IM-22949	taxid:10299	taxid:10299	psi-mi:"MI:0915"	0.272209	ePPI
P06485	P06485	psi-mi:"MI:0397"	pubmed:19730696|imex:IM-22949	taxid:10298	taxid:10298	psi-mi:"MI:0915"	0.272209	ePPI
P04293	P10216	psi-mi:"MI:0397"|psi-mi:"MI:0007"|psi-mi:"MI:0018"	pubmed:19730696|imex:IM-22949|pubmed:16339411|pubmed:20205919|imex:IM-11718	taxid:10298|taxid:10299|taxid:435895|taxid:341980	taxid:10299|taxid:10298|taxid:435895|taxid:341980	psi-mi:"MI:0915"	0.500026	ePPI+pPPI
P04293	P10217	psi-mi:"MI:0397"|psi-mi:"MI:0007"|psi-mi:"MI:0018"|psi-mi:"MI:0019"	pubmed:16339411|mint:MINT-5218089|pubmed:19730696|imex:IM-22949|pubmed:20205919|imex:IM-11718	taxid:37296|taxid:10298|taxid:341980|taxid:435895	taxid:37296|taxid:10298|taxid:341980	psi-mi:"MI:0915"	0.552652	ePPI+pPPI
P10217	P10230	psi-mi:"MI:0397"|psi-mi:"MI:0018"	pubmed:19730696|imex:IM-22949|pubmed:20205919|imex:IM-11718|pubmed:16339411|mint:MINT-5218089	taxid:10298|taxid:341980|taxid:10335	taxid:10298|taxid:341980|taxid:10335	psi-mi:"MI:0915"	0.500026	ePPI+pPPI
P10191	P10191	psi-mi:"MI:0397"|psi-mi:"MI:0018"	pubmed:21483780|pubmed:19730696|imex:IM-22949	taxid:10360|taxid:10298	taxid:10360|taxid:10298	psi-mi:"MI:0915"	0.410517	ePPI+pPPI
P04294	P10186	psi-mi:"MI:0397"|psi-mi:"MI:0018"	pubmed:19730696|imex:IM-22949	taxid:10366|taxid:10298	taxid:10366|taxid:10298	psi-mi:"MI:0915"	0.345521	ePPI+pPPI
P10193	P10217	psi-mi:"MI:0397"|psi-mi:"MI:0018"|psi-mi:"MI:0019"	pubmed:20205919|imex:IM-11718|pubmed:16339411|mint:MINT-5218089|pubmed:19730696|imex:IM-22949	taxid:341980|taxid:10335|taxid:10298	taxid:341980|taxid:10335|taxid:10298	psi-mi:"MI:0915"	0.529934	ePPI+pPPI
P10210	P10210	psi-mi:"MI:0397"|psi-mi:"MI:0047"|psi-mi:"MI:0114"|psi-mi:"MI:0018"	mint:MINT-6666747|pubmed:9188587|pubmed:19730696|pubmed:12421561|pubmed:9096314|pubmed:20205919|imex:IM-11718|pubmed:9369473|pubmed:16339411|mint:MINT-5218089|pubmed:8661404|pubmed:DIP-84S	taxid:10299|taxid:10377|taxid:10376|taxid:10335|taxid:10310|taxid:341980|taxid:10298	taxid:10299|taxid:10377|taxid:10376|taxid:10335|taxid:10310|taxid:341980|taxid:10298	psi-mi:"MI:0407"|psi-mi:"MI:0915"|psi-mi:"MI:0218"	0.735575	ePPI+pPPI
P10201	P10217	psi-mi:"MI:0397"|psi-mi:"MI:0018"	pubmed:16339411|mint:MINT-5218089|pubmed:19730696|imex:IM-22949	taxid:10335|taxid:341980|taxid:10298	taxid:10335|taxid:341980|taxid:10298	psi-mi:"MI:0915"	0.410517	ePPI+pPPI
P10201	P10215	psi-mi:"MI:0018"|psi-mi:"MI:0006"	pubmed:21821792|pubmed:DIP-16120S|pubmed:16339411|mint:MINT-5218089	taxid:10299|taxid:10335|taxid:341980	taxid:10299|taxid:10335	psi-mi:"MI:0915"	0.453911	ePPI+pPPI
P10191	P10200	psi-mi:"MI:0397"	pubmed:20205919|imex:IM-11718|pubmed:19730696|imex:IM-22949	taxid:341980|taxid:10335|taxid:10298	taxid:341980|taxid:10335|taxid:10298	psi-mi:"MI:0915"	0.410517	ePPI+pPPI
P10200	P10205	psi-mi:"MI:0397"|psi-mi:"MI:0018"	pubmed:19730696|imex:IM-22949|pubmed:16339411|mint:MINT-5218089|pubmed:20205919|imex:IM-11718	taxid:10298|taxid:341980|taxid:10335	taxid:10298|taxid:10335|taxid:341980	psi-mi:"MI:0915"	0.500026	ePPI+pPPI
P10215	P10217	psi-mi:"MI:0397"|psi-mi:"MI:0018"|psi-mi:"MI:0007"	pubmed:20205919|imex:IM-11718|pubmed:16339411|mint:MINT-5218089|pubmed:19730696|imex:IM-22949	taxid:341980|taxid:10335|taxid:10298	taxid:341980|taxid:10335|taxid:10298	psi-mi:"MI:0915"	0.500026	ePPI+pPPI
P04296	P10189	psi-mi:"MI:0004"|psi-mi:"MI:0006"	mint:MINT-6692522|imex:IM-22738|pubmed:15140983|doi:10.1128/JVI.78.11.5856-5866.2004	taxid:10299|taxid:33703|taxid:10298	taxid:33703|taxid:10299|taxid:10298	psi-mi:"MI:0915"|psi-mi:"MI:0914"	0.319827	ePPI+pPPI
P10186	P10217	psi-mi:"MI:0397"|psi-mi:"MI:0018"	pubmed:16339411|mint:MINT-5218089|pubmed:19730696|imex:IM-22949|pubmed:20205919|imex:IM-11718	taxid:10335|taxid:341980|taxid:10298	taxid:341980|taxid:10335|taxid:10298	psi-mi:"MI:0915"	0.500026	ePPI+pPPI
P10217	P10217	psi-mi:"MI:0397"|psi-mi:"MI:0018"|psi-mi:"MI:0019"	pubmed:19730696|imex:IM-22949|pubmed:16339411|mint:MINT-5218089|pubmed:20205919|imex:IM-11718	taxid:341980|taxid:10298|taxid:10335	taxid:341980|taxid:10298|taxid:10335	psi-mi:"MI:0915"	0.529934	ePPI+pPPI
P10220	P10221	psi-mi:"MI:0397"|psi-mi:"MI:0018"|psi-mi:"MI:0019"	pubmed:16014918|doi:10.1128/JVI.79.15.9566-9571.2005|mint:MINT-6666723|pubmed:16339411|mint:MINT-5218089|pubmed:20205919|imex:IM-11718	taxid:10299|taxid:341980|taxid:10335	taxid:10299|taxid:341980|taxid:10335	psi-mi:"MI:0915"	0.529934	ePPI+pPPI
P08543	P10224	psi-mi:"MI:0397"|psi-mi:"MI:0411"|psi-mi:"MI:0007"|psi-mi:"MI:0018"|psi-mi:"MI:0019"	pubmed:20205919|imex:IM-11718|pubmed:19730696|pubmed:16339411|pubmed:10727407|mint:MINT-6667072|imex:IM-22949|mint:MINT-5218089	taxid:341980|taxid:10377|taxid:435895|taxid:10299|taxid:10335	taxid:341980|taxid:10377|taxid:435895|taxid:10299|taxid:10335	psi-mi:"MI:0915"	0.622457	ePPI+pPPI
P10217	P10239	psi-mi:"MI:0397"|psi-mi:"MI:0018"	pubmed:19730696|imex:IM-22949|pubmed:20205919|imex:IM-11718|pubmed:16339411|mint:MINT-5218089	taxid:10298|taxid:341980|taxid:10335	taxid:10298|taxid:341980|taxid:10335	psi-mi:"MI:0915"	0.500026	ePPI+pPPI
P10211	P10211	psi-mi:"MI:0071"|psi-mi:"MI:0040"|psi-mi:"MI:0020"|psi-mi:"MI:0410"|psi-mi:"MI:0114"	pubmed:23850455|pubmed:23500487|pubmed:19196955|pubmed:DIP-16235S|pubmed:26484870|pubmed:27035968|pubmed:16840698|pubmed:DIP-14450S|pubmed:20943984	taxid:10298|taxid:10376|taxid:10306|taxid:10359|taxid:10377	taxid:10298|taxid:10376|taxid:10306|taxid:10359|taxid:10377	psi-mi:"MI:0407"	0.754184	ePPI+pPPI
P04289	P10200	psi-mi:"MI:0096"|psi-mi:"MI:0397"|psi-mi:"MI:0018"|psi-mi:"MI:0019"	pubmed:20205919|imex:IM-11718|pubmed:16014918|doi:10.1128/JVI.79.15.9566-9571.2005|mint:MINT-6666723|doi:10.1128/JVI.77.21.11417-11424.2003|pubmed:14557627|mint:MINT-6666712	taxid:341980|taxid:10299	taxid:341980|taxid:10299	psi-mi:"MI:0915"	0.529934	ePPI+pPPI
P10215	P10218	psi-mi:"MI:0397"|psi-mi:"MI:0114"|psi-mi:"MI:0018"|psi-mi:"MI:0019"	pubmed:26511020|pubmed:19730696|imex:IM-22949|pubmed:20205919|imex:IM-11718|pubmed:16339411|mint:MINT-5218089|pubmed:11739701	taxid:10298|taxid:341980|taxid:10335|taxid:10345	taxid:10298|taxid:341980|taxid:10335|taxid:10345	psi-mi:"MI:0407"|psi-mi:"MI:0915"	0.639831	ePPI+pPPI
P08543	P08543	psi-mi:"MI:0397"|psi-mi:"MI:0007"|psi-mi:"MI:0018"	pubmed:20205919|imex:IM-11718|pubmed:19730696|imex:IM-22949|pubmed:16339411|mint:MINT-5218089	taxid:341980|taxid:10366|taxid:10299|taxid:435895|taxid:10335	taxid:341980|taxid:10366|taxid:10299|taxid:435895|taxid:10335	psi-mi:"MI:0915"	0.529934	ePPI+pPPI
P04295	P04295	psi-mi:"MI:0397"|psi-mi:"MI:0114"|psi-mi:"MI:0018"|psi-mi:"MI:0019"	pubmed:20805464|pubmed:20205919|imex:IM-11718|mint:MINT-6666753|pubmed:11086131|pubmed:19730696|imex:IM-22949|pubmed:21483780	taxid:10359|taxid:341980|taxid:10299|taxid:10377|taxid:295027	taxid:10359|taxid:341980|taxid:10299|taxid:10377|taxid:295027	psi-mi:"MI:0407"|psi-mi:"MI:0915"	0.622812	ePPI+pPPI
P03176	P03176	psi-mi:"MI:0397"|psi-mi:"MI:0114"|psi-mi:"MI:0018"|psi-mi:"MI:0019"	pubmed:14527394|pubmed:9336833|pubmed:11266595|pubmed:16339411|mint:MINT-5218089|pubmed:9989588|pubmed:11056041|pubmed:10924157|pubmed:12686543|pubmed:21623543|pubmed:19730696|pubmed:15163659|pubmed:9715911|pubmed:20205919|imex:IM-11718	taxid:10298|taxid:10335|taxid:341980	taxid:10298|taxid:10335|taxid:341980	psi-mi:"MI:0407"|psi-mi:"MI:0915"	0.770119	ePPI+pPPI
P04293	P10224	psi-mi:"MI:0397"	pubmed:19730696|imex:IM-22949|pubmed:20205919|imex:IM-11718	taxid:10298|taxid:341980	taxid:10298|taxid:341980	psi-mi:"MI:0915"	0.410517	ePPI+pPPI
P10212	P10217	psi-mi:"MI:0397"|psi-mi:"MI:0018"|psi-mi:"MI:0019"	pubmed:20205919|imex:IM-11718|pubmed:19730696|imex:IM-22949|pubmed:16339411|mint:MINT-5218089|mint:MINT-6666736|pubmed:16731912|pubmed:17035316|mint:MINT-6667046|pubmed:17913813|mint:MINT-6667042	taxid:341980|taxid:10298|taxid:10335|taxid:10299	taxid:341980|taxid:10298|taxid:10335|taxid:10299	psi-mi:"MI:0915"	0.660775	ePPI+pPPI
P10224	P10224	psi-mi:"MI:0397"|psi-mi:"MI:0018"|psi-mi:"MI:0007"|psi-mi:"MI:0019"	pubmed:16339411|pubmed:20205919|imex:IM-11718|pubmed:19730696|imex:IM-22949|mint:MINT-5218089|pubmed:17446270	taxid:435895|taxid:341980|taxid:10377|taxid:10298|taxid:82830	taxid:435895|taxid:341980|taxid:10377|taxid:10298|taxid:82830	psi-mi:"MI:0915"	0.63613	ePPI+pPPI
P10200	P10217	psi-mi:"MI:0397"|psi-mi:"MI:0018"	pubmed:19730696|imex:IM-22949|pubmed:20205919|imex:IM-11718|pubmed:16339411|mint:MINT-5218089	taxid:10298|taxid:341980|taxid:10335	taxid:10298|taxid:341980|taxid:10335	psi-mi:"MI:0915"	0.500026	ePPI+pPPI
P10186	P10224	psi-mi:"MI:0397"|psi-mi:"MI:0018"	pubmed:19730696|imex:IM-22949|pubmed:16339411|mint:MINT-5218089	taxid:10298|taxid:341980|taxid:10335	taxid:10298|taxid:341980|taxid:10335	psi-mi:"MI:0915"	0.410517	ePPI+pPPI
P10201	P10209	psi-mi:"MI:0040"|psi-mi:"MI:0006"	pubmed:29035172|pubmed:21821792|pubmed:DIP-16120S	taxid:10345|taxid:10299	taxid:10345|taxid:10299	psi-mi:"MI:0407"|psi-mi:"MI:0915"	0.429804	ePPI+pPPI
P10209	P10215	psi-mi:"MI:0018"|psi-mi:"MI:0006"	pubmed:16339411|mint:MINT-5218089|pubmed:21821792|pubmed:DIP-16120S	taxid:10335|taxid:341980|taxid:10299	taxid:10335|taxid:10299	psi-mi:"MI:0915"	0.410517	ePPI+pPPI
P10217	P10224	psi-mi:"MI:0397"|psi-mi:"MI:0018"|psi-mi:"MI:0007"|psi-mi:"MI:0019"	pubmed:19730696|imex:IM-22949|pubmed:16339411|mint:MINT-5218089|pubmed:20205919|imex:IM-11718	taxid:10298|taxid:37296|taxid:10335|taxid:341980	taxid:10298|taxid:435895|taxid:10335|taxid:341980	psi-mi:"MI:0915"	0.586687	ePPI+pPPI
P10202	P10202	psi-mi:"MI:0040"|psi-mi:"MI:0397"|psi-mi:"MI:0013"|psi-mi:"MI:0018"	pubmed:19730696|imex:IM-22949|pubmed:28663444|pubmed:21483780|pubmed:10797014|pubmed:DIP-519S	taxid:10366|taxid:10360|taxid:10298	taxid:10366|taxid:10360|taxid:10298	psi-mi:"MI:0407"|psi-mi:"MI:0915"|psi-mi:"MI:0218"	0.777531	ePPI+pPPI
P04295	P10212	psi-mi:"MI:0428"|psi-mi:"MI:0096"|psi-mi:"MI:0397"|psi-mi:"MI:0019"	pubmed:17035316|mint:MINT-6667046|mint:MINT-6666753|pubmed:11086131|pubmed:19730696|imex:IM-22949|mint:MINT-6666736|pubmed:16731912|pubmed:17913813|mint:MINT-6667042|imex:IM-20408|pubmed:17868947	taxid:10299|taxid:10377|taxid:341980	taxid:10299|taxid:10377|taxid:341980	psi-mi:"MI:0915"|psi-mi:"MI:0403"	0.711357	ePPI+pPPI
P04291	P10218	psi-mi:"MI:0397"|psi-mi:"MI:0018"	pubmed:19730696|imex:IM-22949|pubmed:20205919|imex:IM-11718|pubmed:16339411|mint:MINT-5218089	taxid:10298|taxid:341980|taxid:10335	taxid:10298|taxid:341980|taxid:10335	psi-mi:"MI:0915"	0.500026	ePPI+pPPI
P06491	P10219	psi-mi:"MI:0040"|psi-mi:"MI:0019"	mint:MINT-6667059|pubmed:12477844|pubmed:29035172	taxid:10299|taxid:10345	taxid:10299|taxid:10345	psi-mi:"MI:0407"|psi-mi:"MI:0915"	0.429804	ePPI+pPPI
P04295	P10216	psi-mi:"MI:0729"|psi-mi:"MI:0397"|psi-mi:"MI:0018"|psi-mi:"MI:0007"	pubmed:20205919|imex:IM-11718|pubmed:16339411|pubmed:19730696|imex:IM-22949	taxid:341980|taxid:10335|taxid:435895|taxid:10366|taxid:37296|taxid:10298|taxid:10299|taxid:10377	taxid:341980|taxid:435895|taxid:10366|taxid:10299|taxid:37296|taxid:10335|taxid:10298|taxid:10376|taxid:10377	psi-mi:"MI:0915"	0.552652	ePPI+pPPI
P04295	P10217	psi-mi:"MI:0397"|psi-mi:"MI:0007"|psi-mi:"MI:0018"|psi-mi:"MI:0019"	pubmed:17913813|mint:MINT-6667042|pubmed:19730696|imex:IM-22949|pubmed:16339411|mint:MINT-5218089|mint:MINT-6666736|pubmed:16731912|pubmed:20205919|imex:IM-11718|pubmed:17035316|mint:MINT-6667046	taxid:10299|taxid:10298|taxid:435895|taxid:341980|taxid:10335	taxid:10299|taxid:10298|taxid:37296|taxid:341980|taxid:10335	psi-mi:"MI:0915"	0.690066	ePPI+pPPI
P04295	P10191	psi-mi:"MI:0397"	pubmed:20205919|imex:IM-11718|pubmed:19730696|imex:IM-22949	taxid:341980|taxid:10335|taxid:10366|taxid:10298	taxid:341980|taxid:10335|taxid:10366|taxid:10298	psi-mi:"MI:0915"	0.410517	ePPI+pPPI
P04291	P10217	psi-mi:"MI:0729"|psi-mi:"MI:0397"	pubmed:19730696|imex:IM-22949	taxid:10298|taxid:10335	taxid:10335|taxid:10298|taxid:37296	psi-mi:"MI:0915"	0.345521	ePPI+pPPI
P04288	P10210	psi-mi:"MI:0397"	pubmed:20205919|imex:IM-11718	taxid:341980|taxid:10335	taxid:341980|taxid:10335	psi-mi:"MI:0915"	0.138065	pPPI
P04293	P10212	psi-mi:"MI:0397"	pubmed:19730696|imex:IM-22949	taxid:82830	taxid:10377	psi-mi:"MI:0915"	0.138065	pPPI
P04288	P10217	psi-mi:"MI:0397"|psi-mi:"MI:0018"	pubmed:20205919|imex:IM-11718|pubmed:16339411|mint:MINT-5218089	taxid:341980|taxid:10335	taxid:341980|taxid:10335	psi-mi:"MI:0915"	0.208216	pPPI
P08392	P10218	psi-mi:"MI:0397"|psi-mi:"MI:0018"	pubmed:16339411|mint:MINT-5218089|pubmed:20205919|imex:IM-11718	taxid:341980|taxid:10338	taxid:341980|taxid:10335	psi-mi:"MI:0915"	0.208216	pPPI
P04288	P10215	psi-mi:"MI:0397"|psi-mi:"MI:0018"	pubmed:20205919|imex:IM-11718|pubmed:16339411|mint:MINT-5218089	taxid:341980|taxid:10335	taxid:341980|taxid:10335	psi-mi:"MI:0915"	0.208216	pPPI
P08392	P10216	psi-mi:"MI:0397"	pubmed:20205919|imex:IM-11718	taxid:341980|taxid:10335	taxid:341980	psi-mi:"MI:0915"	0.138065	pPPI
P08392	P10217	psi-mi:"MI:0397"|psi-mi:"MI:0019"	pubmed:19730696|pubmed:20205919|imex:IM-11718	taxid:10338|taxid:341980	taxid:341980	psi-mi:"MI:0915"	0.208216	pPPI
P08392	P10215	psi-mi:"MI:0018"	pubmed:16339411|mint:MINT-5218089	taxid:341980|taxid:10335|taxid:10338	taxid:341980|taxid:10335	psi-mi:"MI:0915"	0.138065	pPPI
P10217	P10218	psi-mi:"MI:0397"|psi-mi:"MI:0018"	pubmed:16339411|mint:MINT-5218089|pubmed:20205919|imex:IM-11718	taxid:10335|taxid:341980	taxid:341980|taxid:10335	psi-mi:"MI:0915"	0.208216	pPPI
P10224	P10234	psi-mi:"MI:0019"	pubmed:19730696	taxid:10377	taxid:10377	psi-mi:"MI:0915"	0.138065	pPPI
P10224	P10236	psi-mi:"MI:0007"|psi-mi:"MI:0018"|psi-mi:"MI:0019"	pubmed:19730696|imex:IM-22949|pubmed:16339411|mint:MINT-5218089	taxid:10377|taxid:435895	taxid:10377|taxid:435895	psi-mi:"MI:0915"	0.260365	pPPI
P10191	P10235	psi-mi:"MI:0397"|psi-mi:"MI:0018"	pubmed:16339411|mint:MINT-5218089|pubmed:20205919|imex:IM-11718	taxid:341980|taxid:10335	taxid:341980|taxid:10335	psi-mi:"MI:0915"	0.208216	pPPI
P04296	P10224	psi-mi:"MI:0397"	pubmed:20205919|imex:IM-11718	taxid:341980	taxid:341980	psi-mi:"MI:0915"	0.138065	pPPI
P10191	P10224	psi-mi:"MI:0397"	pubmed:20205919|imex:IM-11718	taxid:341980	taxid:341980	psi-mi:"MI:0915"	0.138065	pPPI
P03176	P10188	psi-mi:"MI:0397"	pubmed:20205919|imex:IM-11718	taxid:341980	taxid:341980	psi-mi:"MI:0915"	0.138065	pPPI
P10226	P10226	psi-mi:"MI:0397"|psi-mi:"MI:0018"	pubmed:20205919|imex:IM-11718|pubmed:16339411|mint:MINT-5218089	taxid:341980|taxid:10335	taxid:341980|taxid:10335	psi-mi:"MI:0915"	0.208216	pPPI
P10187	P10205	psi-mi:"MI:0397"	pubmed:20205919|imex:IM-11718	taxid:341980	taxid:341980	psi-mi:"MI:0915"	0.138065	pPPI
P04295	P10209	psi-mi:"MI:0018"	pubmed:16339411|mint:MINT-5218089	taxid:341980|taxid:10335	taxid:10335|taxid:341980	psi-mi:"MI:0915"	0.138065	pPPI
P10185	P10230	psi-mi:"MI:0397"|psi-mi:"MI:0018"	pubmed:20205919|imex:IM-11718|pubmed:16339411|mint:MINT-5218089	taxid:341980|taxid:10335	taxid:341980|taxid:10335	psi-mi:"MI:0915"	0.208216	pPPI
P04293	P10185	psi-mi:"MI:0397"|psi-mi:"MI:0018"	pubmed:16339411|mint:MINT-5218089|pubmed:20205919|imex:IM-11718	taxid:10335|taxid:341980	taxid:10335|taxid:341980	psi-mi:"MI:0915"	0.208216	pPPI
P06491	P10221	psi-mi:"MI:0397"	pubmed:20205919|imex:IM-11718	taxid:341980	taxid:10335	psi-mi:"MI:0915"	0.138065	pPPI
P10205	P10239	psi-mi:"MI:0397"	pubmed:20205919|imex:IM-11718	taxid:341980	taxid:341980	psi-mi:"MI:0915"	0.138065	pPPI
P10186	P10220	psi-mi:"MI:0018"	pubmed:16339411|mint:MINT-5218089	taxid:341980|taxid:10335	taxid:341980|taxid:10335	psi-mi:"MI:0915"	0.138065	pPPI
P04294	P08543	psi-mi:"MI:0397"	pubmed:20205919|imex:IM-11718	taxid:341980	taxid:341980	psi-mi:"MI:0915"	0.138065	pPPI
P04293	P10188	psi-mi:"MI:0397"	pubmed:20205919|imex:IM-11718	taxid:341980	taxid:341980|taxid:10335	psi-mi:"MI:0915"	0.138065	pPPI
P10210	P10224	psi-mi:"MI:0397"|psi-mi:"MI:0018"	pubmed:20205919|imex:IM-11718|pubmed:16339411|mint:MINT-5218089	taxid:341980|taxid:10335	taxid:341980|taxid:10335	psi-mi:"MI:0915"	0.208216	pPPI
P10210	P10226	psi-mi:"MI:0397"|psi-mi:"MI:0018"	pubmed:20205919|imex:IM-11718|pubmed:16339411|mint:MINT-5218089	taxid:10335|taxid:341980	taxid:341980|taxid:10335	psi-mi:"MI:0915"	0.208216	pPPI
P10210	P10221	psi-mi:"MI:0397"|psi-mi:"MI:0018"	pubmed:16339411|mint:MINT-5218089|pubmed:20205919|imex:IM-11718	taxid:341980|taxid:10335	taxid:341980|taxid:10335	psi-mi:"MI:0915"	0.208216	pPPI
P10210	P10220	psi-mi:"MI:0397"|psi-mi:"MI:0018"	pubmed:20205919|imex:IM-11718|pubmed:16339411|mint:MINT-5218089	taxid:341980|taxid:10335	taxid:341980|taxid:10335	psi-mi:"MI:0915"	0.208216	pPPI
P10202	P10209	psi-mi:"MI:0397"|psi-mi:"MI:0018"	pubmed:19730696|imex:IM-22949	taxid:10366	taxid:10366	psi-mi:"MI:0915"	0.17525	pPPI
P10235	P10235	psi-mi:"MI:0397"|psi-mi:"MI:0018"	pubmed:20205919|imex:IM-11718|pubmed:16339411|mint:MINT-5218089	taxid:341980|taxid:10335	taxid:341980|taxid:10335	psi-mi:"MI:0915"	0.208216	pPPI
P08392	P10185	psi-mi:"MI:0397"	pubmed:20205919|imex:IM-11718	taxid:341980	taxid:341980|taxid:10335	psi-mi:"MI:0915"	0.138065	pPPI
P10185	P10209	psi-mi:"MI:0397"	pubmed:20205919|imex:IM-11718	taxid:341980	taxid:341980	psi-mi:"MI:0915"	0.138065	pPPI
P04488	P10215	psi-mi:"MI:0397"|psi-mi:"MI:0018"	pubmed:20205919|imex:IM-11718|pubmed:16339411|mint:MINT-5218089	taxid:341980|taxid:10335|taxid:10338	taxid:341980|taxid:10335	psi-mi:"MI:0915"	0.208216	pPPI
P04488	P10216	psi-mi:"MI:0397"	pubmed:20205919|imex:IM-11718	taxid:341980	taxid:341980	psi-mi:"MI:0915"	0.138065	pPPI
P04488	P10217	psi-mi:"MI:0397"|psi-mi:"MI:0018"	pubmed:20205919|imex:IM-11718|pubmed:16339411|mint:MINT-5218089	taxid:341980|taxid:10335|taxid:10338	taxid:341980|taxid:10335	psi-mi:"MI:0915"	0.208216	pPPI
P04488	P10210	psi-mi:"MI:0397"	pubmed:20205919|imex:IM-11718	taxid:341980	taxid:10335	psi-mi:"MI:0915"	0.138065	pPPI
P10191	P10239	psi-mi:"MI:0397"	pubmed:20205919|imex:IM-11718	taxid:341980|taxid:10335	taxid:341980	psi-mi:"MI:0915"	0.138065	pPPI
P08543	P10187	psi-mi:"MI:0397"	pubmed:20205919|imex:IM-11718	taxid:341980	taxid:341980	psi-mi:"MI:0915"	0.138065	pPPI
P10202	P10208	psi-mi:"MI:0397"	pubmed:20205919|imex:IM-11718	taxid:341980	taxid:341980	psi-mi:"MI:0915"	0.138065	pPPI
P10218	P10224	psi-mi:"MI:0397"	pubmed:20205919|imex:IM-11718	taxid:341980	taxid:341980	psi-mi:"MI:0915"	0.138065	pPPI
P10218	P10226	psi-mi:"MI:0397"|psi-mi:"MI:0018"	pubmed:20205919|imex:IM-11718|pubmed:16339411|mint:MINT-5218089	taxid:341980|taxid:10335	taxid:341980|taxid:10335	psi-mi:"MI:0915"	0.208216	pPPI
P10218	P10221	psi-mi:"MI:0397"	pubmed:20205919|imex:IM-11718	taxid:341980|taxid:10335	taxid:341980|taxid:10335	psi-mi:"MI:0915"	0.138065	pPPI
P10218	P10220	psi-mi:"MI:0397"	pubmed:20205919|imex:IM-11718	taxid:341980	taxid:341980	psi-mi:"MI:0915"	0.138065	pPPI
P04296	P10185	psi-mi:"MI:0397"	pubmed:20205919|imex:IM-11718	taxid:341980	taxid:341980	psi-mi:"MI:0915"	0.138065	pPPI
P08543	P10185	psi-mi:"MI:0397"	pubmed:20205919|imex:IM-11718	taxid:341980	taxid:341980	psi-mi:"MI:0915"	0.138065	pPPI
P06477	P10185	psi-mi:"MI:0114"	pubmed:20601960|pubmed:25918416	taxid:10310|taxid:10335	taxid:10310|taxid:10335	psi-mi:"MI:0407"	0.228386	pPPI
P04295	P08543	psi-mi:"MI:0397"|psi-mi:"MI:0018"	pubmed:21483780|pubmed:20205919|imex:IM-11718	taxid:295027|taxid:341980	taxid:295027|taxid:341980	psi-mi:"MI:0915"	0.21101	pPPI
P10189	P10236	psi-mi:"MI:0397"|psi-mi:"MI:0018"|psi-mi:"MI:0019"	pubmed:22028648|pubmed:DIP-14460S|mint:MINT-5215500|pubmed:12076828	taxid:33708|taxid:10360	taxid:33708|taxid:10360	psi-mi:"MI:0407"|psi-mi:"MI:0915"	0.286723	pPPI
P03176	P10217	psi-mi:"MI:0397"|psi-mi:"MI:0018"|psi-mi:"MI:0019"	pubmed:16339411|mint:MINT-5218089|pubmed:20205919|imex:IM-11718|pubmed:19730696	taxid:10335|taxid:341980	taxid:10335|taxid:341980	psi-mi:"MI:0915"	0.253615	pPPI
P10234	P10234	psi-mi:"MI:0397"	pubmed:20205919|imex:IM-11718	taxid:341980	taxid:341980	psi-mi:"MI:0915"	0.138065	pPPI
P04294	P10212	psi-mi:"MI:0397"|psi-mi:"MI:0018"	pubmed:19730696|imex:IM-22949	taxid:10377|taxid:10376	taxid:10377|taxid:10376	psi-mi:"MI:0915"	0.17525	pPPI
P04294	P10211	psi-mi:"MI:0397"|psi-mi:"MI:0018"	pubmed:19730696|imex:IM-22949	taxid:10377|taxid:10376|taxid:82830	taxid:10377|taxid:82830|taxid:10376	psi-mi:"MI:0915"	0.17525	pPPI
P06486	P10226	psi-mi:"MI:0397"|psi-mi:"MI:0018"	pubmed:20205919|imex:IM-11718|pubmed:16339411|mint:MINT-5218089	taxid:341980|taxid:10338	taxid:341980|taxid:10335	psi-mi:"MI:0915"	0.208216	pPPI
P06486	P10221	psi-mi:"MI:0397"	pubmed:20205919|imex:IM-11718	taxid:341980|taxid:10335	taxid:341980|taxid:10335	psi-mi:"MI:0915"	0.138065	pPPI
P08392	P10226	psi-mi:"MI:0397"	pubmed:20205919|imex:IM-11718	taxid:341980	taxid:341980	psi-mi:"MI:0915"	0.138065	pPPI
P08392	P10224	psi-mi:"MI:0397"	pubmed:20205919|imex:IM-11718	taxid:341980	taxid:341980|taxid:10335	psi-mi:"MI:0915"	0.138065	pPPI
P10212	P10234	psi-mi:"MI:0397"	pubmed:20205919|imex:IM-11718	taxid:341980|taxid:10335	taxid:341980	psi-mi:"MI:0915"	0.138065	pPPI
P10210	P10234	psi-mi:"MI:0019"	pubmed:19730696	taxid:10377	taxid:10377	psi-mi:"MI:0915"	0.138065	pPPI
P04488	P10185	psi-mi:"MI:0397"|psi-mi:"MI:0018"	pubmed:20205919|imex:IM-11718|pubmed:16339411|mint:MINT-5218089	taxid:341980|taxid:10335|taxid:10338	taxid:341980|taxid:10335	psi-mi:"MI:0915"	0.208216	pPPI
P10210	P10230	psi-mi:"MI:0397"|psi-mi:"MI:0018"	pubmed:16339411|mint:MINT-5218089|pubmed:20205919|imex:IM-11718	taxid:341980|taxid:10335	taxid:10335|taxid:341980	psi-mi:"MI:0915"	0.208216	pPPI
P04295	P10221	psi-mi:"MI:0397"|psi-mi:"MI:0018"	pubmed:16339411|mint:MINT-5218089|pubmed:20205919|imex:IM-11718	taxid:341980|taxid:10335	taxid:341980|taxid:10335	psi-mi:"MI:0915"	0.208216	pPPI
P04295	P10225	psi-mi:"MI:0019"	pubmed:19730696	taxid:10335	taxid:10335	psi-mi:"MI:0915"	0.138065	pPPI
P04488	P10220	psi-mi:"MI:0397"|psi-mi:"MI:0018"	pubmed:16339411|mint:MINT-5218089|pubmed:20205919|imex:IM-11718	taxid:10335|taxid:10338|taxid:341980	taxid:341980|taxid:10335	psi-mi:"MI:0915"	0.208216	pPPI
P10185	P10187	psi-mi:"MI:0397"	pubmed:20205919|imex:IM-11718	taxid:341980	taxid:341980	psi-mi:"MI:0915"	0.138065	pPPI
P10230	P10230	psi-mi:"MI:0397"	pubmed:20205919|imex:IM-11718	taxid:341980	taxid:341980	psi-mi:"MI:0915"	0.138065	pPPI
P10185	P10185	psi-mi:"MI:0397"|psi-mi:"MI:0018"	pubmed:20205919|imex:IM-11718|pubmed:16339411|mint:MINT-5218089	taxid:341980|taxid:10335	taxid:341980|taxid:10335	psi-mi:"MI:0915"	0.208216	pPPI
P10188	P10224	psi-mi:"MI:0397"	pubmed:20205919|imex:IM-11718	taxid:341980|taxid:10335	taxid:341980	psi-mi:"MI:0915"	0.138065	pPPI
P10185	P10224	psi-mi:"MI:0397"	pubmed:20205919|imex:IM-11718	taxid:341980	taxid:341980	psi-mi:"MI:0915"	0.138065	pPPI
P10205	P10216	psi-mi:"MI:0397"|psi-mi:"MI:0018"	pubmed:16339411|mint:MINT-5218089|pubmed:20205919|imex:IM-11718	taxid:10335|taxid:341980	taxid:10335|taxid:341980	psi-mi:"MI:0915"	0.208216	pPPI
P10205	P10217	psi-mi:"MI:0397"|psi-mi:"MI:0018"|psi-mi:"MI:0019"	pubmed:20205919|imex:IM-11718|pubmed:16339411|mint:MINT-5218089|pubmed:19730696	taxid:341980|taxid:10335	taxid:341980|taxid:10335	psi-mi:"MI:0915"	0.253615	pPPI
P10218	P10230	psi-mi:"MI:0397"	pubmed:20205919|imex:IM-11718	taxid:341980	taxid:341980	psi-mi:"MI:0915"	0.138065	pPPI
P10205	P10215	psi-mi:"MI:0397"|psi-mi:"MI:0018"	pubmed:20205919|imex:IM-11718|pubmed:16339411|mint:MINT-5218089	taxid:341980|taxid:10335	taxid:341980|taxid:10335	psi-mi:"MI:0915"	0.208216	pPPI
P10239	P10239	psi-mi:"MI:0397"	pubmed:20205919|imex:IM-11718	taxid:341980	taxid:341980	psi-mi:"MI:0915"	0.138065	pPPI
P10186	P10211	psi-mi:"MI:0397"|psi-mi:"MI:0018"	pubmed:19730696|imex:IM-22949	taxid:10377|taxid:82830	taxid:10377|taxid:82830	psi-mi:"MI:0915"	0.17525	pPPI
P10187	P10224	psi-mi:"MI:0397"	pubmed:20205919|imex:IM-11718	taxid:341980	taxid:341980	psi-mi:"MI:0915"	0.138065	pPPI
P10187	P10226	psi-mi:"MI:0397"	pubmed:20205919|imex:IM-11718	taxid:341980|taxid:10335	taxid:341980	psi-mi:"MI:0915"	0.138065	pPPI
P10209	P10221	psi-mi:"MI:0397"	pubmed:20205919|imex:IM-11718	taxid:341980|taxid:10335	taxid:341980|taxid:10335	psi-mi:"MI:0915"	0.138065	pPPI
P04296	P10188	psi-mi:"MI:0397"	pubmed:20205919|imex:IM-11718	taxid:341980	taxid:341980|taxid:10335	psi-mi:"MI:0915"	0.138065	pPPI
P04291	P10225	psi-mi:"MI:0018"	pubmed:16339411|mint:MINT-5218089	taxid:10335|taxid:154633|taxid:341980	taxid:154633|taxid:10335	psi-mi:"MI:0915"	0.138065	pPPI
P06491	P10209	psi-mi:"MI:0040"	pubmed:29035172	taxid:10345	taxid:10345	psi-mi:"MI:0407"	0.157191	pPPI
P10209	P10220	psi-mi:"MI:0018"	pubmed:16339411|mint:MINT-5218089	taxid:10335|taxid:341980	taxid:341980|taxid:10335	psi-mi:"MI:0915"	0.138065	pPPI
P04294	P10200	psi-mi:"MI:0397"|psi-mi:"MI:0018"	pubmed:22028648|pubmed:DIP-14460S	taxid:33708	taxid:33708	psi-mi:"MI:0407"|psi-mi:"MI:0915"	0.236018	pPPI
P06491	P10202	psi-mi:"MI:0040"	pubmed:28663444	taxid:10360	taxid:10360	psi-mi:"MI:0407"	0.157191	pPPI
P06491	P10201	psi-mi:"MI:0040"	pubmed:29035172	taxid:10345	taxid:10345	psi-mi:"MI:0407"	0.157191	pPPI
P04488	P06486	psi-mi:"MI:0397"	pubmed:20205919|imex:IM-11718	taxid:341980	taxid:341980	psi-mi:"MI:0915"	0.138065	pPPI
P08392	P10239	psi-mi:"MI:0397"	pubmed:20205919|imex:IM-11718	taxid:341980	taxid:341980|taxid:10335	psi-mi:"MI:0915"	0.138065	pPPI
P04293	P04488	psi-mi:"MI:0397"	pubmed:20205919|imex:IM-11718	taxid:341980	taxid:341980	psi-mi:"MI:0915"	0.138065	pPPI
P10185	P10210	psi-mi:"MI:0397"|psi-mi:"MI:0018"	pubmed:20205919|imex:IM-11718|pubmed:16339411|mint:MINT-5218089	taxid:341980|taxid:10335	taxid:341980|taxid:10335	psi-mi:"MI:0915"	0.208216	pPPI
P10185	P10217	psi-mi:"MI:0397"	pubmed:20205919|imex:IM-11718	taxid:341980	taxid:341980	psi-mi:"MI:0915"	0.138065	pPPI
P10185	P10216	psi-mi:"MI:0397"	pubmed:20205919|imex:IM-11718	taxid:341980	taxid:341980	psi-mi:"MI:0915"	0.138065	pPPI
P10185	P10215	psi-mi:"MI:0397"|psi-mi:"MI:0018"	pubmed:16339411|mint:MINT-5218089|pubmed:20205919|imex:IM-11718	taxid:10335|taxid:341980	taxid:10335|taxid:341980	psi-mi:"MI:0915"	0.208216	pPPI
P04295	P10230	psi-mi:"MI:0397"	pubmed:20205919|imex:IM-11718	taxid:341980	taxid:341980	psi-mi:"MI:0915"	0.138065	pPPI
P10185	P10218	psi-mi:"MI:0397"|psi-mi:"MI:0018"	pubmed:20205919|imex:IM-11718|pubmed:16339411|mint:MINT-5218089	taxid:341980|taxid:10335	taxid:341980|taxid:10335	psi-mi:"MI:0915"	0.208216	pPPI
P04295	P10234	psi-mi:"MI:0007"|psi-mi:"MI:0018"	pubmed:19730696|imex:IM-22949|pubmed:16339411|mint:MINT-5218089|pubmed:21483780	taxid:10366|taxid:10377|taxid:435895|taxid:295027	taxid:10366|taxid:10377|taxid:435895|taxid:295027	psi-mi:"MI:0915"	0.263299	pPPI
P04294	P04295	psi-mi:"MI:0397"	pubmed:19730696|imex:IM-22949	taxid:10376|taxid:10377	taxid:10376|taxid:10377	psi-mi:"MI:0915"	0.138065	pPPI
P04294	P10217	psi-mi:"MI:0397"	pubmed:20205919|imex:IM-11718	taxid:341980	taxid:341980	psi-mi:"MI:0915"	0.138065	pPPI
P06491	P08543	psi-mi:"MI:0397"|psi-mi:"MI:0018"	pubmed:17446270|mint:MINT-6769080|imex:IM-20435	taxid:10376|taxid:10377	taxid:10376|taxid:82830	psi-mi:"MI:0915"	0.17525	pPPI
P10205	P10226	psi-mi:"MI:0397"	pubmed:20205919|imex:IM-11718	taxid:341980	taxid:341980|taxid:10335	psi-mi:"MI:0915"	0.138065	pPPI
P10205	P10224	psi-mi:"MI:0019"	pubmed:19730696	taxid:10335	taxid:341980	psi-mi:"MI:0915"	0.138065	pPPI
P10216	P10216	psi-mi:"MI:0397"|psi-mi:"MI:0403"|psi-mi:"MI:0018"	pubmed:22028648|pubmed:19730696|imex:IM-22949|pubmed:20205919|imex:IM-11718|pubmed:16339411|mint:MINT-5218089|pubmed:DIP-14460S	taxid:33708|taxid:10376|taxid:341980|taxid:10335|taxid:10377	taxid:33708|taxid:10376|taxid:341980|taxid:10335|taxid:10377	psi-mi:"MI:0407"|psi-mi:"MI:0915"	0.347445	pPPI
P10216	P10217	psi-mi:"MI:0397"	pubmed:20205919|imex:IM-11718	taxid:341980	taxid:341980	psi-mi:"MI:0915"	0.138065	pPPI
P10205	P10220	psi-mi:"MI:0397"	pubmed:20205919|imex:IM-11718	taxid:341980	taxid:341980	psi-mi:"MI:0915"	0.138065	pPPI
P10189	P10217	psi-mi:"MI:0397"|psi-mi:"MI:0018"	pubmed:20205919|imex:IM-11718|pubmed:16339411|mint:MINT-5218089	taxid:341980|taxid:10335	taxid:341980|taxid:10335	psi-mi:"MI:0915"	0.208216	pPPI
P06486	P10218	psi-mi:"MI:0397"	pubmed:20205919|imex:IM-11718	taxid:341980	taxid:341980	psi-mi:"MI:0915"	0.138065	pPPI
P04289	P10217	psi-mi:"MI:0397"|psi-mi:"MI:0018"	pubmed:20205919|imex:IM-11718|pubmed:16339411|mint:MINT-5218089	taxid:341980|taxid:10335	taxid:341980|taxid:10335	psi-mi:"MI:0915"	0.208216	pPPI
P10210	P10239	psi-mi:"MI:0397"	pubmed:20205919|imex:IM-11718	taxid:10335	taxid:341980	psi-mi:"MI:0915"	0.138065	pPPI
P10216	P10218	psi-mi:"MI:0397"	pubmed:20205919|imex:IM-11718	taxid:341980	taxid:341980	psi-mi:"MI:0915"	0.138065	pPPI
P10189	P10200	psi-mi:"MI:0397"|psi-mi:"MI:0403"|psi-mi:"MI:0018"	pubmed:22028648|pubmed:DIP-14460S	taxid:33708	taxid:33708	psi-mi:"MI:0407"|psi-mi:"MI:0915"	0.249165	pPPI
P04295	P10205	psi-mi:"MI:0397"	pubmed:20205919|imex:IM-11718	taxid:341980|taxid:10335	taxid:341980	psi-mi:"MI:0915"	0.138065	pPPI
P10189	P10212	psi-mi:"MI:0397"	pubmed:19730696|imex:IM-22949	taxid:10377	taxid:10377	psi-mi:"MI:0915"	0.138065	pPPI
P04291	P10239	psi-mi:"MI:0397"|psi-mi:"MI:0018"	pubmed:20205919|imex:IM-11718|pubmed:16339411|mint:MINT-5218089	taxid:341980|taxid:10335	taxid:341980|taxid:10335	psi-mi:"MI:0915"	0.208216	pPPI
P10205	P10230	psi-mi:"MI:0397"	pubmed:20205919|imex:IM-11718	taxid:341980	taxid:341980	psi-mi:"MI:0915"	0.138065	pPPI
P10188	P10202	psi-mi:"MI:0397"|psi-mi:"MI:0018"	pubmed:20205919|imex:IM-11718|pubmed:16339411|mint:MINT-5218089	taxid:341980|taxid:10335	taxid:341980|taxid:10335	psi-mi:"MI:0915"	0.208216	pPPI
P10210	P10218	psi-mi:"MI:0397"	pubmed:20205919|imex:IM-11718	taxid:341980	taxid:341980	psi-mi:"MI:0915"	0.138065	pPPI
P10185	P10201	psi-mi:"MI:0397"|psi-mi:"MI:0018"	pubmed:20205919|imex:IM-11718|pubmed:16339411|mint:MINT-5218089	taxid:341980|taxid:10335	taxid:341980|taxid:10335	psi-mi:"MI:0915"	0.208216	pPPI
P10185	P10202	psi-mi:"MI:0397"|psi-mi:"MI:0018"	pubmed:20205919|imex:IM-11718|pubmed:16339411|mint:MINT-5218089	taxid:341980|taxid:10335	taxid:341980|taxid:10335	psi-mi:"MI:0915"	0.208216	pPPI
P04288	P08392	psi-mi:"MI:0397"|psi-mi:"MI:0018"	pubmed:20205919|imex:IM-11718|pubmed:16339411|mint:MINT-5218089	taxid:341980|taxid:10335	taxid:341980|taxid:10335|taxid:10338	psi-mi:"MI:0915"	0.208216	pPPI
P10210	P10215	psi-mi:"MI:0397"|psi-mi:"MI:0018"	pubmed:20205919|imex:IM-11718|pubmed:16339411|mint:MINT-5218089	taxid:341980|taxid:10335	taxid:341980|taxid:10335	psi-mi:"MI:0915"	0.208216	pPPI
P10210	P10216	psi-mi:"MI:0397"|psi-mi:"MI:0018"	pubmed:20205919|imex:IM-11718|pubmed:19730696	taxid:341980|taxid:10335|taxid:10377	taxid:341980|taxid:10335|taxid:10377	psi-mi:"MI:0915"	0.21101	pPPI
P10210	P10217	psi-mi:"MI:0397"|psi-mi:"MI:0018"	pubmed:20205919|imex:IM-11718|pubmed:16339411|mint:MINT-5218089	taxid:341980|taxid:10335	taxid:341980|taxid:10335	psi-mi:"MI:0915"	0.208216	pPPI
P10218	P10218	psi-mi:"MI:0397"	pubmed:20205919|imex:IM-11718	taxid:341980	taxid:341980	psi-mi:"MI:0915"	0.138065	pPPI
P04295	P10202	psi-mi:"MI:0397"	pubmed:20205919|imex:IM-11718	taxid:341980	taxid:341980|taxid:10335	psi-mi:"MI:0915"	0.138065	pPPI
P10211	P10212	psi-mi:"MI:0397"	pubmed:19730696|imex:IM-22949	taxid:82830	taxid:10377	psi-mi:"MI:0915"	0.138065	pPPI
P06491	P06491	psi-mi:"MI:0040"	pubmed:29035172	taxid:10345	taxid:10345	psi-mi:"MI:0407"	0.157191	pPPI
P10205	P10218	psi-mi:"MI:0397"	pubmed:20205919|imex:IM-11718	taxid:341980	taxid:341980	psi-mi:"MI:0915"	0.138065	pPPI
P10185	P10191	psi-mi:"MI:0397"	pubmed:20205919|imex:IM-11718	taxid:341980	taxid:341980	psi-mi:"MI:0915"	0.138065	pPPI
P06492	P10188	psi-mi:"MI:0397"	pubmed:20205919|imex:IM-11718	taxid:341980|taxid:10335	taxid:341980|taxid:10335	psi-mi:"MI:0915"	0.138065	pPPI
P10216	P10224	psi-mi:"MI:0397"|psi-mi:"MI:0007"|psi-mi:"MI:0018"|psi-mi:"MI:0019"	pubmed:19730696|imex:IM-22949|pubmed:20205919|imex:IM-11718|pubmed:16339411|mint:MINT-5218089	taxid:10376|taxid:341980|taxid:435895|taxid:10377	taxid:10377|taxid:341980|taxid:435895	psi-mi:"MI:0915"	0.297216	pPPI
P08392	P08543	psi-mi:"MI:0397"|psi-mi:"MI:0018"	pubmed:16339411|mint:MINT-5218089|pubmed:20205919|imex:IM-11718	taxid:341980|taxid:10335|taxid:10338	taxid:341980|taxid:10335	psi-mi:"MI:0915"	0.208216	pPPI
P10215	P10230	psi-mi:"MI:0397"	pubmed:20205919|imex:IM-11718	taxid:341980	taxid:341980	psi-mi:"MI:0915"	0.138065	pPPI
P04293	P10239	psi-mi:"MI:0397"	pubmed:20205919|imex:IM-11718	taxid:341980	taxid:341980	psi-mi:"MI:0915"	0.138065	pPPI
P10192	P10218	psi-mi:"MI:0397"|psi-mi:"MI:0018"	pubmed:16339411|mint:MINT-5218089|pubmed:20205919|imex:IM-11718	taxid:341980|taxid:10335	taxid:341980|taxid:10335	psi-mi:"MI:0915"	0.208216	pPPI
P10192	P10217	psi-mi:"MI:0397"|psi-mi:"MI:0018"	pubmed:16339411|mint:MINT-5218089|pubmed:20205919|imex:IM-11718	taxid:341980|taxid:10335	taxid:341980|taxid:10335	psi-mi:"MI:0915"	0.208216	pPPI
P04289	P10205	psi-mi:"MI:0397"	pubmed:20205919|imex:IM-11718	taxid:341980	taxid:341980|taxid:10335	psi-mi:"MI:0915"	0.138065	pPPI
P10217	P10236	psi-mi:"MI:0397"	pubmed:20205919|imex:IM-11718	taxid:341980	taxid:341980	psi-mi:"MI:0915"	0.138065	pPPI
P10211	P10217	psi-mi:"MI:0397"	pubmed:20205919|imex:IM-11718	taxid:341980	taxid:341980	psi-mi:"MI:0915"	0.138065	pPPI
P10217	P10234	psi-mi:"MI:0397"|psi-mi:"MI:0018"	pubmed:16339411|mint:MINT-5218089|pubmed:20205919|imex:IM-11718	taxid:10335|taxid:341980	taxid:341980|taxid:10335	psi-mi:"MI:0915"	0.208216	pPPI
P08543	P10209	psi-mi:"MI:0018"	pubmed:21483780	taxid:295027	taxid:295027	psi-mi:"MI:0915"	0.138065	pPPI
P08543	P10205	psi-mi:"MI:0397"|psi-mi:"MI:0018"	pubmed:20205919|imex:IM-11718|pubmed:16339411|mint:MINT-5218089	taxid:341980|taxid:10335	taxid:341980|taxid:10335	psi-mi:"MI:0915"	0.208216	pPPI
P06486	P10215	psi-mi:"MI:0397"|psi-mi:"MI:0018"	pubmed:16339411|mint:MINT-5218089|pubmed:20205919|imex:IM-11718	taxid:341980|taxid:10338	taxid:10335|taxid:341980	psi-mi:"MI:0915"	0.208216	pPPI
P04488	P08543	psi-mi:"MI:0397"	pubmed:20205919|imex:IM-11718	taxid:341980	taxid:341980	psi-mi:"MI:0915"	0.138065	pPPI
P06486	P10217	psi-mi:"MI:0397"|psi-mi:"MI:0018"	pubmed:20205919|imex:IM-11718|pubmed:16339411|mint:MINT-5218089	taxid:341980|taxid:10338	taxid:341980|taxid:10335	psi-mi:"MI:0915"	0.208216	pPPI
P08543	P10201	psi-mi:"MI:0018"	pubmed:16339411|mint:MINT-5218089	taxid:10335|taxid:341980	taxid:10335|taxid:341980	psi-mi:"MI:0915"	0.138065	pPPI
P04291	P10205	psi-mi:"MI:0397"|psi-mi:"MI:0018"	pubmed:16339411|mint:MINT-5218089|pubmed:20205919|imex:IM-11718	taxid:10335|taxid:341980	taxid:10335|taxid:341980	psi-mi:"MI:0915"	0.208216	pPPI
P08543	P10202	psi-mi:"MI:0397"	pubmed:20205919|imex:IM-11718	taxid:341980	taxid:341980	psi-mi:"MI:0915"	0.138065	pPPI
P10188	P10216	psi-mi:"MI:0397"	pubmed:20205919|imex:IM-11718	taxid:341980|taxid:10335	taxid:341980	psi-mi:"MI:0915"	0.138065	pPPI
P10188	P10217	psi-mi:"MI:0018"	pubmed:16339411|mint:MINT-5218089	taxid:341980|taxid:10335	taxid:341980|taxid:10335	psi-mi:"MI:0915"	0.138065	pPPI
P10188	P10210	psi-mi:"MI:0397"|psi-mi:"MI:0018"	pubmed:16339411|mint:MINT-5218089|pubmed:20205919|imex:IM-11718	taxid:341980|taxid:10335	taxid:341980|taxid:10335	psi-mi:"MI:0915"	0.208216	pPPI
P06477	P10224	psi-mi:"MI:0397"	pubmed:20205919|imex:IM-11718	taxid:341980	taxid:341980	psi-mi:"MI:0915"	0.138065	pPPI
P06477	P10226	psi-mi:"MI:0397"	pubmed:20205919|imex:IM-11718	taxid:341980|taxid:10335	taxid:341980	psi-mi:"MI:0915"	0.138065	pPPI
P04295	P04488	psi-mi:"MI:0397"	pubmed:20205919|imex:IM-11718	taxid:341980	taxid:341980	psi-mi:"MI:0915"	0.138065	pPPI
P04296	P10217	psi-mi:"MI:0397"	pubmed:20205919|imex:IM-11718	taxid:341980	taxid:341980	psi-mi:"MI:0915"	0.138065	pPPI
P04296	P10216	psi-mi:"MI:0397"	pubmed:20205919|imex:IM-11718	taxid:341980	taxid:341980	psi-mi:"MI:0915"	0.138065	pPPI
P04296	P10212	psi-mi:"MI:0397"	pubmed:19730696|imex:IM-22949	taxid:10376|taxid:10377	taxid:10376|taxid:10377	psi-mi:"MI:0915"	0.138065	pPPI
P10215	P10226	psi-mi:"MI:0018"	pubmed:16339411|mint:MINT-5218089	taxid:10335	taxid:341980|taxid:10335	psi-mi:"MI:0915"	0.138065	pPPI
P10186	P10226	psi-mi:"MI:0018"	pubmed:16339411|mint:MINT-5218089	taxid:341980|taxid:10335	taxid:341980|taxid:10335	psi-mi:"MI:0915"	0.138065	pPPI
P04295	P10226	psi-mi:"MI:0397"|psi-mi:"MI:0018"	pubmed:16339411|mint:MINT-5218089|pubmed:20205919|imex:IM-11718	taxid:341980|taxid:10335	taxid:341980|taxid:10335	psi-mi:"MI:0915"	0.208216	pPPI
P10215	P10220	psi-mi:"MI:0018"	pubmed:16339411|mint:MINT-5218089	taxid:10335	taxid:341980|taxid:10335	psi-mi:"MI:0915"	0.138065	pPPI
P10215	P10221	psi-mi:"MI:0397"|psi-mi:"MI:0018"	pubmed:16339411|mint:MINT-5218089|pubmed:20205919|imex:IM-11718	taxid:341980|taxid:10335	taxid:341980|taxid:10335	psi-mi:"MI:0915"	0.208216	pPPI
P10202	P10239	psi-mi:"MI:0397"	pubmed:20205919|imex:IM-11718	taxid:341980	taxid:341980	psi-mi:"MI:0915"	0.138065	pPPI
P04488	P10224	psi-mi:"MI:0397"	pubmed:20205919|imex:IM-11718	taxid:341980	taxid:341980	psi-mi:"MI:0915"	0.138065	pPPI
P10202	P10218	psi-mi:"MI:0397"	pubmed:20205919|imex:IM-11718	taxid:341980	taxid:341980	psi-mi:"MI:0915"	0.138065	pPPI
P04288	P04288	psi-mi:"MI:0397"|psi-mi:"MI:0018"	pubmed:16339411|mint:MINT-5218089|pubmed:20205919|imex:IM-11718	taxid:341980	taxid:341980	psi-mi:"MI:0915"	0.208216	pPPI
P04296	P04488	psi-mi:"MI:0397"	pubmed:20205919|imex:IM-11718	taxid:341980	taxid:341980	psi-mi:"MI:0915"	0.138065	pPPI
P04488	P08392	psi-mi:"MI:0397"	pubmed:20205919|imex:IM-11718	taxid:341980	taxid:341980|taxid:10335	psi-mi:"MI:0915"	0.138065	pPPI
P04295	P10211	psi-mi:"MI:0397"	pubmed:20205919|imex:IM-11718|pubmed:19730696|imex:IM-22949	taxid:341980|taxid:10377|taxid:82830	taxid:341980|taxid:10335|taxid:82830|taxid:10377	psi-mi:"MI:0915"	0.21101	pPPI
P04295	P10215	psi-mi:"MI:0397"|psi-mi:"MI:0018"	pubmed:16339411|mint:MINT-5218089|pubmed:20205919|imex:IM-11718	taxid:341980|taxid:10335	taxid:10335|taxid:341980	psi-mi:"MI:0915"	0.208216	pPPI
P08543	P10218	psi-mi:"MI:0397"	pubmed:20205919|imex:IM-11718	taxid:341980	taxid:341980	psi-mi:"MI:0915"	0.138065	pPPI
P08543	P10216	psi-mi:"MI:0397"	pubmed:20205919|imex:IM-11718	taxid:341980	taxid:341980	psi-mi:"MI:0915"	0.138065	pPPI
P08543	P10217	psi-mi:"MI:0397"|psi-mi:"MI:0018"	pubmed:20205919|imex:IM-11718|pubmed:16339411|mint:MINT-5218089	taxid:341980|taxid:10335	taxid:341980|taxid:10335	psi-mi:"MI:0915"	0.208216	pPPI
P04291	P10216	psi-mi:"MI:0018"	pubmed:16339411|mint:MINT-5218089	taxid:10335|taxid:341980	taxid:10335|taxid:341980	psi-mi:"MI:0915"	0.138065	pPPI
P08543	P10215	psi-mi:"MI:0397"|psi-mi:"MI:0018"	pubmed:16339411|mint:MINT-5218089|pubmed:20205919|imex:IM-11718	taxid:10335|taxid:341980	taxid:10335|taxid:341980	psi-mi:"MI:0915"	0.208216	pPPI
P08543	P10191	psi-mi:"MI:0397"	pubmed:20205919|imex:IM-11718	taxid:341980	taxid:341980	psi-mi:"MI:0915"	0.138065	pPPI
P10215	P10215	psi-mi:"MI:0397"|psi-mi:"MI:0018"	pubmed:20205919|imex:IM-11718|pubmed:16339411|mint:MINT-5218089	taxid:341980|taxid:10335	taxid:341980|taxid:10335	psi-mi:"MI:0915"	0.208216	pPPI
P06477	P10230	psi-mi:"MI:0397"	pubmed:20205919|imex:IM-11718	taxid:341980	taxid:341980	psi-mi:"MI:0915"	0.138065	pPPI
P06486	P06486	psi-mi:"MI:0397"	pubmed:20205919|imex:IM-11718	taxid:341980	taxid:341980	psi-mi:"MI:0915"	0.138065	pPPI
P08392	P10188	psi-mi:"MI:0397"	pubmed:20205919|imex:IM-11718	taxid:341980	taxid:341980	psi-mi:"MI:0915"	0.138065	pPPI
P04293	P04295	psi-mi:"MI:0018"	pubmed:21483780	taxid:295027	taxid:295027	psi-mi:"MI:0915"	0.138065	pPPI
P10191	P10209	psi-mi:"MI:0397"|psi-mi:"MI:0018"	pubmed:19730696|imex:IM-22949	taxid:10366	taxid:10366	psi-mi:"MI:0915"	0.17525	pPPI
P04294	P10210	psi-mi:"MI:0018"	pubmed:19730696	taxid:10377	taxid:10377	psi-mi:"MI:0915"	0.138065	pPPI
P08543	P10226	psi-mi:"MI:0397"|psi-mi:"MI:0018"	pubmed:20205919|imex:IM-11718|pubmed:16339411|mint:MINT-5218089	taxid:341980|taxid:10335	taxid:341980|taxid:10335	psi-mi:"MI:0915"	0.208216	pPPI
P10202	P10220	psi-mi:"MI:0397"|psi-mi:"MI:0018"	pubmed:20205919|imex:IM-11718|pubmed:16339411|mint:MINT-5218089	taxid:341980|taxid:10335	taxid:341980|taxid:10335	psi-mi:"MI:0915"	0.208216	pPPI
P10202	P10224	psi-mi:"MI:0397"|psi-mi:"MI:0018"	pubmed:16339411|mint:MINT-5218089|pubmed:20205919|imex:IM-11718	taxid:10335|taxid:341980	taxid:10335|taxid:341980	psi-mi:"MI:0915"	0.208216	pPPI
P04295	P10185	psi-mi:"MI:0397"|psi-mi:"MI:0018"	pubmed:16339411|mint:MINT-5218089|pubmed:20205919|imex:IM-11718	taxid:341980|taxid:10335	taxid:10335|taxid:341980	psi-mi:"MI:0915"	0.208216	pPPI
P10185	P10188	psi-mi:"MI:0397"	pubmed:20205919|imex:IM-11718	taxid:341980	taxid:341980|taxid:10335	psi-mi:"MI:0915"	0.138065	pPPI
P04293	P10205	psi-mi:"MI:0397"	pubmed:20205919|imex:IM-11718	taxid:341980	taxid:341980	psi-mi:"MI:0915"	0.138065	pPPI
P10209	P10209	psi-mi:"MI:0040"|psi-mi:"MI:0018"	pubmed:29035172|pubmed:16339411|mint:MINT-5218089|pubmed:21483780	taxid:10345|taxid:10335|taxid:341980|taxid:295027	taxid:10345|taxid:10335|taxid:341980|taxid:295027	psi-mi:"MI:0407"|psi-mi:"MI:0915"	0.266186	pPPI
P04296	P10234	psi-mi:"MI:0019"	pubmed:19730696	taxid:10377	taxid:10377	psi-mi:"MI:0915"	0.138065	pPPI
P04293	P10209	psi-mi:"MI:0018"	pubmed:21483780	taxid:295027	taxid:295027	psi-mi:"MI:0915"	0.138065	pPPI
P08392	P10200	psi-mi:"MI:0397"|psi-mi:"MI:0018"	pubmed:20205919|imex:IM-11718|pubmed:16339411|mint:MINT-5218089	taxid:341980|taxid:10335|taxid:10338	taxid:341980|taxid:10335	psi-mi:"MI:0915"	0.208216	pPPI
P10191	P10216	psi-mi:"MI:0397"	pubmed:20205919|imex:IM-11718	taxid:341980	taxid:341980	psi-mi:"MI:0915"	0.138065	pPPI
P10191	P10215	psi-mi:"MI:0397"|psi-mi:"MI:0018"	pubmed:19730696|imex:IM-22949	taxid:10366	taxid:10366	psi-mi:"MI:0915"	0.17525	pPPI
P10210	P10211	psi-mi:"MI:0018"	pubmed:19730696	taxid:10377	taxid:10377	psi-mi:"MI:0915"	0.138065	pPPI
P10191	P10210	psi-mi:"MI:0397"	pubmed:20205919|imex:IM-11718	taxid:341980|taxid:10335	taxid:341980|taxid:10335	psi-mi:"MI:0915"	0.138065	pPPI
P10221	P10239	psi-mi:"MI:0397"	pubmed:20205919|imex:IM-11718	taxid:341980|taxid:10335	taxid:341980|taxid:10335	psi-mi:"MI:0915"	0.138065	pPPI
P10201	P10220	psi-mi:"MI:0018"	pubmed:16339411|mint:MINT-5218089	taxid:10335|taxid:341980	taxid:341980|taxid:10335	psi-mi:"MI:0915"	0.138065	pPPI
P10191	P10218	psi-mi:"MI:0397"	pubmed:20205919|imex:IM-11718	taxid:341980	taxid:341980	psi-mi:"MI:0915"	0.138065	pPPI
P10201	P10224	psi-mi:"MI:0397"	pubmed:20205919|imex:IM-11718	taxid:341980	taxid:341980	psi-mi:"MI:0915"	0.138065	pPPI
P08543	P10234	psi-mi:"MI:0397"|psi-mi:"MI:0018"	pubmed:16339411|mint:MINT-5218089|pubmed:19730696|imex:IM-22949|pubmed:20205919|imex:IM-11718	taxid:10335|taxid:341980|taxid:10366	taxid:341980|taxid:10335|taxid:10366	psi-mi:"MI:0915"	0.257019	pPPI
P10187	P10217	psi-mi:"MI:0397"	pubmed:20205919|imex:IM-11718	taxid:341980	taxid:341980	psi-mi:"MI:0915"	0.138065	pPPI
P10226	P10230	psi-mi:"MI:0397"	pubmed:20205919|imex:IM-11718	taxid:341980	taxid:341980	psi-mi:"MI:0915"	0.138065	pPPI
P10226	P10234	psi-mi:"MI:0397"	pubmed:20205919|imex:IM-11718	taxid:341980	taxid:341980	psi-mi:"MI:0915"	0.138065	pPPI
P10202	P10217	psi-mi:"MI:0397"|psi-mi:"MI:0018"	pubmed:20205919|imex:IM-11718|pubmed:16339411|mint:MINT-5218089	taxid:341980|taxid:10335	taxid:341980|taxid:10335	psi-mi:"MI:0915"	0.208216	pPPI
P10226	P10239	psi-mi:"MI:0397"|psi-mi:"MI:0018"	pubmed:16339411|mint:MINT-5218089|pubmed:20205919|imex:IM-11718	taxid:341980|taxid:10335	taxid:10335|taxid:341980	psi-mi:"MI:0915"	0.208216	pPPI
P10185	P10221	psi-mi:"MI:0397"	pubmed:20205919|imex:IM-11718	taxid:341980|taxid:10335	taxid:341980|taxid:10335	psi-mi:"MI:0915"	0.138065	pPPI
P10187	P10218	psi-mi:"MI:0397"	pubmed:20205919|imex:IM-11718	taxid:341980	taxid:341980	psi-mi:"MI:0915"	0.138065	pPPI
P10202	P10210	psi-mi:"MI:0397"	pubmed:20205919|imex:IM-11718	taxid:341980|taxid:10335	taxid:341980|taxid:10335	psi-mi:"MI:0915"	0.138065	pPPI
P04295	P10218	psi-mi:"MI:0397"	pubmed:20205919|imex:IM-11718	taxid:341980	taxid:341980	psi-mi:"MI:0915"	0.138065	pPPI
P10185	P10239	psi-mi:"MI:0397"|psi-mi:"MI:0018"	pubmed:16339411|mint:MINT-5218089|pubmed:20205919|imex:IM-11718	taxid:10335|taxid:341980	taxid:10335|taxid:341980	psi-mi:"MI:0915"	0.208216	pPPI
