# Supplementary material for: Protein interactions and consensus clustering analysis uncover insights into herpesvirus virion structure and function relationships
Source: PLoS Biol. 2019 Jun 14;17(6):e3000316. doi: 10.1371/journal.pbio.3000316 (PMC6594648; doi:10.1371/journal.pbio.3000316)
Supplement: S4 Table — For each protein, the table contains the following information: UniProtKB identifier, ORF name, protein name, presence or absence in the mature virion, and manually curated summaries of cellular and virion location and biological processes in which the protein has been involved (if known). Also given are the sources of this latter annotation. In most cases, this results from a combination of UniProtKB and GO records as well as manually reviewed literature; where appropriate, both PMIDs and the list of GO identifiers associated to the protein are provided. GO, gene ontology; ORF, open reading frame; PMID, PubMed identifier. (XLSX) [file pbio.3000316.s013.xlsx]

## Sheet: S4 Table
S6 Table. Functional annotation for each protein in the reconstructed network. For each protein, the table contains the following information: UniProtKB identifier, ORF name, protein name, presence or absence in the mature virion, and manually curated summaries of cellular and virion location and biological processes in which the protein has been involved (if known). Also given are the sources of…
UniProtKB ID	ORF	Protein name	Annotation source	Summary CC annotation	Summary MF/BP annotation	Virion component	Gene Ontology IDs
O09800	gN UL49.5, UL49A	Envelope glycoprotein N	UniProtKB|GO|18596102|23678175|25746210|26999189	virion envelope (g)/host membrane	tegumentation (secondary envelopment)/viral entry into host cell	virion	GO:0016020|GO:0016021|GO:0019012|GO:0019031|GO:0033644|GO:0044177|GO:0055036
O09802	US8.5	Protein US8.5	UniProtKB|GO|18596102	host nucleus	uncharacterised	non-virion	GO:0042025|GO:0044196
P03176	TK UL23	Thymidine kinase, EC 2.7.1.21	UniProtKB|GO|18596102	virion tegument/host nucleus	replication	virion	GO:0000166|GO:0004797|GO:0005524|GO:0006230|GO:0009157|GO:0016301|GO:0016310|GO:0016740|GO:0071897
P04288	gM UL10	Envelope glycoprotein M, gM	UniProtKB|GO|18596102|23678175|25746210	virion envelope (g)/host membrane	tegumentation (secondary envelopment)/viral entry into host cell	virion	GO:0016020|GO:0016021|GO:0019012|GO:0019031|GO:0033644|GO:0042025|GO:0044174|GO:0044175|GO:0044177|GO:0044201|GO:0055036
P04289	UL11	Cytoplasmic envelopment protein 3	UniProtKB|GO|18596102	virion tegument/host cytoplasm	tegumentation/egress	virion	GO:0005515|GO:0009653|GO:0016020|GO:0019012|GO:0019033|GO:0020002|GO:0033644|GO:0044177|GO:0044178|GO:0046760|GO:0055036
P04290	UL13	Serine/threonine-protein kinase UL13, EC 2.7.11.1 (Virion protein VMW57)	UniProtKB|GO|18596102|26115119	virion tegument/host nucleus	tegumentation/egress	virion	GO:0000166|GO:0004672|GO:0004674|GO:0005524|GO:0006468|GO:0016032|GO:0016301|GO:0016310|GO:0016740|GO:0019012|GO:0019033|GO:0042025
P04291	UL14	Tegument protein UL14	UniProtKB|GO|18596102	virion tegument/host nucleus/host cytoplasm	uncharacterised	virion	GO:0019012|GO:0019033|GO:0030430|GO:0042025
P04293	UL30	DNA polymerase catalytic subunit, EC 2.7.7.7, EC 3.1.26.4	UniProtKB|GO|18596102	host nucleus	replication	non-virion	GO:0000166|GO:0003676|GO:0003677|GO:0003824|GO:0003887|GO:0004518|GO:0004519|GO:0004523|GO:0005515|GO:0006260|GO:0008152|GO:0008408|GO:0008409|GO:0016740|GO:0016779|GO:0016787|GO:0034061|GO:0039686|GO:0039693|GO:0042025|GO:0071897|GO:0090502|GO:0090503
P04294	UL12	Alkaline nuclease, EC 3.1.-.-	UniProtKB|GO|18596102	host nucleus/host cytoplasm	replication	non-virion	GO:0003677|GO:0004518|GO:0004519|GO:0004527|GO:0016032|GO:0016787|GO:0030430|GO:0033650|GO:0042025|GO:0090305
P04295	TRM3 UL15	Tripartite terminase subunit 3, EC 3.1.-.- (Terminase large subunit)	UniProtKB|GO|18596102	host nucleus	replication/dna packaging	non-virion	GO:0003677|GO:0004518|GO:0005515|GO:0006323|GO:0016787|GO:0019076|GO:0042025|GO:0090305
P04296	DBP ICP8, UL29	Major DNA-binding protein	UniProtKB|GO|18596102	host nucleus	replication	non-virion	GO:0003677|GO:0003697|GO:0006260|GO:0039686|GO:0039715|GO:0042025|GO:0046872
P04485	ICP22 US1	Transcriptional regulator ICP22 (Immediate-early protein IE68) (Infected cell protein 22, ICP22)	UniProtKB|GO|18596102	host nucleus	replication	non-virion	GO:0006351|GO:0006355|GO:0016032|GO:0039523|GO:0039657|GO:0042025
P04487	US11	Accessory factor US11 (Vmw21)	UniProtKB|GO|18596102|1316472	host nucleus/host cytoplasm	evasion or tolerance by virus of host immune response	non-virion	GO:0003677|GO:0003723|GO:0005515|GO:0016032|GO:0019048|GO:0030430|GO:0030683|GO:0039502|GO:0039503|GO:0039521|GO:0039540|GO:0039541|GO:0039554|GO:0039555|GO:0039580|GO:0042025|GO:0044196|GO:0046792
P04488	gE US8	Envelope glycoprotein E, gE (gE-1)	UniProtKB|GO|18596102	virion envelope (g)/host membrane/host cytoplasm	evasion or tolerance by virus of host immune response/tegumentation (secondary envelopment)/envelopment	virion	GO:0016020|GO:0016021|GO:0016032|GO:0019012|GO:0019031|GO:0020002|GO:0030683|GO:0033644|GO:0044156|GO:0044174|GO:0044175|GO:0044177|GO:0044178|GO:0055036
P06477	gH UL22	Envelope glycoprotein H, gH	UniProtKB|GO|18596102	virion envelope (g)/host membrane	viral entry into host cell	virion	GO:0016020|GO:0016021|GO:0019012|GO:0019031|GO:0019064|GO:0020002|GO:0033644|GO:0039663|GO:0044174|GO:0044175|GO:0046718|GO:0055036
P06480	gJ US5	Envelope glycoprotein J	UniProtKB|GO|18596102	virion envelope (g)/host membrane	evasion or tolerance by virus of host immune response/tegumentation (secondary envelopment)/envelopment	virion	GO:0016020|GO:0016021|GO:0019050|GO:0033644|GO:0044165|GO:0044167|GO:0044174|GO:0044175|GO:0044177|GO:0044178
P06484	gG US4	Envelope glycoprotein G, gG (gG-1)	UniProtKB|GO|18596102	virion envelope (g)/host membrane/host cytoplasm	evasion or tolerance by virus of host immune response/tegumentation (secondary envelopment)/envelopment	virion	GO:0016020|GO:0016021|GO:0019012|GO:0019031|GO:0055036
P06485	US2	Protein US2	UniProtKB|GO|18596102	virion tegument	uncharacterised	virion	GO:0016032|GO:0030430|GO:0042025
P06486	US10	Virion protein US10	UniProtKB|GO|18596102|9367380	virion capsid-associated/host nucleus	uncharacterised	virion	GO:0008270|GO:0019012|GO:0019033|GO:0042025|GO:0044204|GO:0046872
P06491	MCP	Major capsid protein, MCP	UniProtKB|GO|18596102	virion capsid/host nucleus	capsid assembly	virion	GO:0005198|GO:0005515|GO:0019012|GO:0019028|GO:0039622|GO:0042025
P06492	UL48	Tegument protein VP16 (Alpha trans-inducing protein) (Alpha-TIF) (ICP25) (Vmw65)	UniProtKB|GO|18596102	virion tegument	tegumentation/transcription	virion	GO:0003677|GO:0005515|GO:0006351|GO:0006355|GO:0016032|GO:0019012|GO:0019033|GO:0039695|GO:0042025
P08392	ICP4 IE175, RS1	Major viral transcription factor ICP4 (Alpha-4 protein) (Infected cell protein 4) (Transcriptional activator IE175)	UniProtKB|GO|18596102	virion tegument/host nucleus	replication	virion	GO:0003677|GO:0005515|GO:0006351|GO:0006355|GO:0019012|GO:0019033|GO:0030430|GO:0034340|GO:0039695|GO:0042025|GO:0045893
P08393	ICP0 IE110	E3 ubiquitin-protein ligase ICP0, EC 2.3.2.27 (Alpha-0 protein) (Immediate-early protein IE110) (RING-type E3 ubiquitin transferase ICP0) (Trans-acting transcriptional protein ICP0) (VMW110)	UniProtKB|GO|18596102	virion tegument/host nucleus	replication	virion	GO:0000209|GO:0003677|GO:0004842|GO:0005515|GO:0006351|GO:0006355|GO:0008270|GO:0016032|GO:0016874|GO:0019033|GO:0019046|GO:0030430|GO:0030683|GO:0034340|GO:0039503|GO:0039548|GO:0039593|GO:0039648|GO:0042025|GO:0045732|GO:0046872|GO:0060153|GO:0075342
P08543	RIR1 UL39	Ribonucleoside-diphosphate reductase large subunit, R1, EC 1.17.4.1 (Ribonucleotide reductase large subunit)	UniProtKB|GO|18596102	host nucleus	replication	non-virion	GO:0000166|GO:0004748|GO:0005524|GO:0006260|GO:0016032|GO:0016491|GO:0055114
P10185	gL UL1	Envelope glycoprotein L, gL	UniProtKB|GO|18596102	virion envelope (g)/host membrane	viral entry into host cell	virion	GO:0016020|GO:0019012|GO:0019031|GO:0019064|GO:0020002|GO:0033644|GO:0039663|GO:0044177|GO:0046718|GO:0055036
P10186	UL2	Uracil-DNA glycosylase, UDG, EC 3.2.2.27 (UNG)	UniProtKB|GO|18596102	host nucleus	replication	non-virion	GO:0004844|GO:0006281|GO:0006284|GO:0006974|GO:0008152|GO:0016787|GO:0016798|GO:0016799
P10187	UL3	Nuclear phosphoprotein UL3	UniProtKB|GO|18596102	host nucleus	uncharacterised	non-virion	GO:0042025
P10188	UL4	Nuclear protein UL4	UniProtKB|GO|18596102	host nucleus	uncharacterised	non-virion	GO:0042025
P10189	HELI UL5	DNA replication helicase, EC 3.6.4.-	UniProtKB|GO|18596102	host nucleus	replication	non-virion	GO:0000166|GO:0004386|GO:0005524|GO:0006260|GO:0016787|GO:0039686|GO:0042025
P10190	UL6	Portal protein	UniProtKB|GO|18596102	virion capsid/host nucleus	capsid assembly	virion	GO:0006323|GO:0019012|GO:0019076|GO:0042025
P10191	UL7	Cytoplasmic envelopment protein 1	UniProtKB|GO|18596102	virion tegument/host cytoplasm	tegumentation (secondary envelopment)/egress	virion	GO:0019012|GO:0019033|GO:0030430|GO:0044177
P10192	UL8	DNA helicase/primase complex-associated protein, HEPA (Primase-associated factor)	UniProtKB|GO|18596102	host nucleus	replication	non-virion	GO:0005515|GO:0006260|GO:0019079|GO:0039686|GO:0042025
P10193	UL9	Replication origin-binding protein, OBP (OriBP)	UniProtKB|GO|18596102	host nucleus	replication	non-virion	GO:0000166|GO:0003677|GO:0003688|GO:0005515|GO:0005524|GO:0006260|GO:0039686|GO:0042025
P10200	UL16	Cytoplasmic envelopment protein 2	UniProtKB|GO|18596102	virion tegument/host nucleus/host cytoplasm	tegumentation/egress	virion	GO:0005515|GO:0019012|GO:0019033|GO:0030430|GO:0042025
P10201	CVC1 UL17	Capsid vertex component 1	UniProtKB|GO|18596102|17531807	virion capsid-associated/host nucleus	capsid assembly/dna packaging	virion	GO:0006323|GO:0019012|GO:0019028|GO:0019076|GO:0042025
P10202	TRX2 UL18	Triplex capsid protein 2	UniProtKB|GO|18596102	virion capsid/host nucleus	capsid assembly	virion	GO:0005198|GO:0019012|GO:0019028|GO:0042025
P10204	UL20	Protein UL20	UniProtKB|GO|18596102|18434401	virion envelope/host membrane	tegumentation/egress	virion	GO:0005515|GO:0016020|GO:0016021|GO:0019012|GO:0019058|GO:0033644|GO:0042025|GO:0044177|GO:0044178|GO:0044200
P10205	UL21	Tegument protein UL21	UniProtKB|GO|18596102	virion tegument/host nucleus/host cytoplasm	tegumentation	virion	GO:0019012|GO:0019033|GO:0030430|GO:0042025
P10208	UL24	Protein UL24	UniProtKB|GO|18596102|19864385|21316727	host cytoplasm/host nucleus	tegumentation (primary envelopment/nuclear egress)	non-virion	GO:0019012|GO:0030430|GO:0042025|GO:0044177|GO:0044196
P10209	CVC2 UL25	Capsid vertex component 2	UniProtKB|GO|18596102|17531807	virion capsid-associated/host nucleus	capsid assembly/dna packaging	virion	GO:0005515|GO:0016032|GO:0019012|GO:0019028|GO:0019072|GO:0019076|GO:0033160|GO:0042025|GO:0046718|GO:0075732
P10210	UL26	Capsid scaffolding protein (Capsid protein P40) (Protease precursor, pPR) (Virion structural protein UL26) [Cleaved into: Assemblin, EC 3.4.21.97 (Protease) ; Assembly protein (Capsid assembly protein) ]	UniProtKB|GO|18596102	virion capsid/host nucleus	capsid assembly	virion	GO:0004252|GO:0005515|GO:0006508|GO:0008233|GO:0008236|GO:0016787|GO:0019076|GO:0030430|GO:0039708|GO:0042025|GO:0042802
P10211	gB UL27	Envelope glycoprotein B, gB	UniProtKB|GO|18596102	virion envelope (g)/host membrane	viral entry into host cell	virion	GO:0016020|GO:0016021|GO:0016032|GO:0019012|GO:0019031|GO:0019062|GO:0020002|GO:0033644|GO:0044174|GO:0044175|GO:0044177|GO:0044178|GO:0046718|GO:0055036
P10212	TRM1 UL28	Tripartite terminase subunit 1	UniProtKB|GO|18596102	host nucleus	replication/dna packaging	non-virion	GO:0000166|GO:0005515|GO:0005524|GO:0008565|GO:0015031|GO:0016485|GO:0019069|GO:0019073|GO:0019076|GO:0042025|GO:0046872
P10215	NEC1 UL31	Nuclear egress protein 1	UniProtKB|GO|18596102	host membrane	tegumentation (primary envelopment/nuclear egress)	non-virion	GO:0005515|GO:0016020|GO:0033644|GO:0042025|GO:0044201|GO:0046765|GO:0046802|GO:0046872
P10216	UL32	Packaging protein UL32	UniProtKB|GO|18596102	host nucleus/host cytoplasm	dna packaging	non-virion	GO:0005515|GO:0019031|GO:0030430|GO:0042025
P10217	TRM2 UL33	Tripartite terminase subunit 2	UniProtKB|GO|18596102	host nucleus	replication/dna packaging	non-virion	GO:0005515|GO:0019073|GO:0019076|GO:0042025
P10218	NEC2 UL34	Nuclear egress protein 2	UniProtKB|GO|18596102	host membrane	tegumentation (primary envelopment/nuclear egress)	non-virion	GO:0005515|GO:0016020|GO:0016021|GO:0033644|GO:0042025|GO:0044201|GO:0046765|GO:0046802
P10219	SCP UL35	Small capsomere-interacting protein	UniProtKB|GO|18596102	virion capsid/host nucleus	capsid assembly	virion	GO:0016032|GO:0019012|GO:0019028|GO:0042025
P10220	UL36	Large tegument protein deneddylase, EC 3.4.19.12, EC 3.4.22.-	UniProtKB|GO|18596102	virion tegument	capsid assembly/tegumentation (secondary envelopment)	virion	GO:0005515|GO:0006508|GO:0008233|GO:0008234|GO:0016032|GO:0016787|GO:0019012|GO:0019033|GO:0019784|GO:0030430|GO:0036459|GO:0039648|GO:0039693|GO:0039708|GO:0042025
P10221	UL37	Inner tegument protein, EC 3.5.1.-, EC 3.5.1.44 (Viral deamidase UL37)	UniProtKB|GO|18596102	virion tegument	capsid assembly	virion	GO:0005515|GO:0019012|GO:0019033|GO:0019068|GO:0030430|GO:0039701|GO:0042025|GO:0042802|GO:0044177
P10224	RIR2 UL40	Ribonucleoside-diphosphate reductase small subunit, EC 1.17.4.1 (Ribonucleotide reductase small subunit)	UniProtKB|GO|18596102	host nucleus	replication	non-virion	GO:0004748|GO:0006260|GO:0009263|GO:0016020|GO:0016021|GO:0016491|GO:0033644|GO:0046872|GO:0055114
P10225	UL41	Virion host shutoff protein, Vhs, EC 3.1.27.-	UniProtKB|GO|18596102|11586916	virion tegument/host cytoplasm	evasion or tolerance by virus of host immune response	virion	GO:0003723|GO:0004518|GO:0004519|GO:0016032|GO:0016787|GO:0019012|GO:0030683|GO:0039595|GO:0039657|GO:0090305
P10226	UL42	DNA polymerase processivity factor (DNA-binding protein UL42) (Polymerase accessory protein, PAP)	UniProtKB|GO|18596102	host nucleus	replication	non-virion	GO:0003677|GO:0005515|GO:0006260|GO:0039686|GO:0042025|GO:1900264
P10227	UL43	Membrane protein UL43	UniProtKB|GO|18596102|15780872|ViPR	virion tegument/host membrane	uncharacterised	virion	GO:0016020|GO:0016021|GO:0019033
P10228	gC UL44	Envelope glycoprotein C	UniProtKB|GO|18596102	virion envelope (g)/host membrane	viral entry into host cell	virion	GO:0001848|GO:0016020|GO:0016021|GO:0016032|GO:0019012|GO:0019062|GO:0030683|GO:0039573|GO:0046718|GO:0055036
P10229	UL45	Envelope protein UL45 (18 kDa protein)	UniProtKB|GO|18596102	virion envelope/host membrane	evasion or tolerance by virus of host immune response/tegumentation (secondary envelopment)/envelopment	virion	GO:0016020|GO:0016021|GO:0019012|GO:0019031|GO:0055036
P10230	UL46	Tegument protein UL46 (Tegument protein VP11/12)	UniProtKB|GO|18596102	virion tegument/host membrane	tegumentation	virion	GO:0005515|GO:0006351|GO:0006355|GO:0016020|GO:0019012|GO:0019033|GO:0020002|GO:0033644
P10231	UL47	Tegument protein UL47 (82/81 kDa tegument protein) (VMW82/81) (VP13/14)	UniProtKB|GO|18596102	virion tegument	tegumentation (primary envelopment/nuclear egress)	virion	GO:0003723|GO:0006351|GO:0006355|GO:0019012|GO:0019033|GO:0030430|GO:0042025
P10233	UL49	Tegument protein VP22	UniProtKB|GO|18596102	virion tegument	tegumentation	virion	GO:0005515|GO:0016032|GO:0019012|GO:0019033|GO:0030430|GO:0042025|GO:0044177
P10234	DUT UL50	Deoxyuridine 5'-triphosphate nucleotidohydrolase, dUTPase, EC 3.6.1.23 (dUTP pyrophosphatase)	UniProtKB|GO|18596102	virion tegument/host nucleus	replication	virion	GO:0004170|GO:0009117|GO:0016787|GO:0046080|GO:0046872
P10235	UL51	Tegument protein UL51	UniProtKB|GO|18596102	virion tegument	tegumentation/egress	virion	GO:0019012|GO:0019033|GO:0030430|GO:0044177
P10236	UL52	DNA primase, EC 2.7.7.-	UniProtKB|GO|18596102	host nucleus	replication	non-virion	GO:0003896|GO:0006260|GO:0006269|GO:0016740|GO:0039686|GO:0042025|GO:0046872
P10238	UL54	mRNA export factor (Immediate-early protein IE63) (Infected cell protein 27, ICP27) (VMW63)	UniProtKB|GO|18596102	host nucleus	replication	non-virion	GO:0003723|GO:0005515|GO:0006351|GO:0006355|GO:0016032|GO:0030430|GO:0039524|GO:0039645|GO:0039652|GO:0039657|GO:0042025|GO:0046872|GO:0060153
P10239	UL55	Tegument protein UL55	UniProtKB|GO|18596102	virion tegument	uncharacterised	virion	GO:0019012|GO:0019033|GO:0019058|GO:0042025|GO:0044204
P10240	UL56	Protein UL56	UniProtKB|GO|18596102|20682038	virion tegument	uncharacterised	virion	NULL
P32888	TRX1 UL38	Triplex capsid protein 1	UniProtKB|GO|18596102	virion capsid/host nucleus	capsid assembly	virion	GO:0003677|GO:0019012|GO:0019028|GO:0019069|GO:0042025
P68331	gK UL53	Envelope glycoprotein K (Syncytial protein)	UniProtKB|GO|25746217	virion envelope (g)/host membrane	tegumentation (secondary envelopment)	virion	GO:0005515|GO:0016020|GO:0016021|GO:0019076|GO:0020002|GO:0033644|GO:0039700|GO:0044174|GO:0044175|GO:0044177|GO:0044178|GO:0060141
Q69091	gD US6	Envelope glycoprotein D, gD	UniProtKB|GO|18596102	virion envelope (g)/host membrane	viral entry into host cell	virion	GO:0005515|GO:0016020|GO:0016021|GO:0016032|GO:0019012|GO:0019031|GO:0019062|GO:0046718|GO:0046872|GO:0055036
