# Supplementary material for: Protein interactions and consensus clustering analysis uncover insights into herpesvirus virion structure and function relationships
Source: PLoS Biol. 2019 Jun 14;17(6):e3000316. doi: 10.1371/journal.pbio.3000316 (PMC6594648; doi:10.1371/journal.pbio.3000316)
Supplement: S5 Table — List of metrics used to optimise the base partitions for different algorithms, where required. Popular metrics commonly associated to a given algorithm that are known to give the best performance were prioritised. When such was not available, modularity maximisation was used. (XLSX) [file pbio.3000316.s014.xlsx]

## Sheet: S5 Table
S5 Table. Optimisation metrics used on base algorithms. List of metrics used to optimise the base partitions for different algorithms, where required. Popular metrics commonly associated to a given algorithm that are known to give the best performance were prioritised. When such was not available, modularity maximisation was used.
Clustering algorithm	Optimised parameter/Model choice	Optimisation metric
k-means	Input number of clusters	Modularity
Hierarchical (average link.)	Dendrogram cut (number of clusters)	Modularity
Fuzzy C-means	Membership matrix (U)	FCP
Model-based clustering	Best fitted model	BIC
MCL	Expansion and inflation	Modularity
Density-based clustering	NA	NA
Edge betweenness	Dendrogram cut (number of clusters)	Modularity
Louvain	NA	NA
Leading eigenvector	Dendrogram cut (number of clusters)	Modularity
Fast greedy	Dendrogram cut (number of clusters)	Modularity
Lapel propagation	NA	NA
Walktrap	Dendrogram cut (number of clusters)	Modularity
InfoMap	NA	NA
