# Supplementary material for: Protein interactions and consensus clustering analysis uncover insights into herpesvirus virion structure and function relationships
Source: PLoS Biol. 2019 Jun 14;17(6):e3000316. doi: 10.1371/journal.pbio.3000316 (PMC6594648; doi:10.1371/journal.pbio.3000316)
Supplement: S6 Table — IP, immunoaffinity purification; MS, mass spectrometry; pUL, protein in unique long region. (XLSX) [file pbio.3000316.s015.xlsx]

## Sheet: S1 Table
S1 Table. Herpesvirus species for which PPI data were collected as input for the PPI network assembly framework.
Subfamily	Genus	Scientific name	Synonym (common name)	Acronyms Host	Host
α	Simplexvirus	Human alphaherpesvirus 1	Human simplex virus type 1	HSV1, HHV1	Human
		Human alphaherpesvirus 2	Herpes simplex virus type 2	HSV2, HHV2	Human
	Varicellovirus	Human alphaherpesvirus 3	Varicella-zoster virus	VZV, HHV3	Human
		Suid alphaherpesvirus 1	Pseudorabies virus	PRV, SuHV1	Pig
β	Cytomegalovirus	Human betaherpesvirus 5	Human cytomegalovirus	HCMV, HHV5	Human
		Murid betaherpesvirus 1	Murine cytomegalovirus	MCMV, MuHV1	Mouse
	Roseolovirus	Human betaherpesvirus 6A	Human betaherpesvirus 6A	HHV6A	Human
		Human betaherpesvirus 6B	Human betaherpesvirus 6B	HHV6B	Human
		Human betaherpesvirus 7	Human betaherpesvirus 7	HHV7	Human
γ	Lymphocryptovirus	Human gammaherpesvirus 4	Epstein-Barr virus	EBV, HHV4	Human
	Rhadinovirus	Human gammaherpesvirus 8	Kaposi’s sarcoma-associated herpesvirus	KSHV, HHV8	Human
		Murid gammaherpesvirus 4	Murine herpesvirus 68	MHV68, MuHV4	Mouse

## Sheet: S2 Table
S2 Table. Taxonomic identifiers associated to species in S1 Table and used to extract PPIs from input resources.
Subfamily	Species name	Taxonomic identifier	Taxonomic rank	Parent rank taxonomic identifier
α	Human herpesvirus 1	10298	Species	10292
	Herpes simplex virus type 1 strain 17	10299	strain	10298
	Herpes simplex virus type 1 strain A44	10300	strain	10298
	Herpes simplex virus type 1 strain Angelotti	10301	strain	10298
	Herpes simplex virus type 1 strain CL101	10302	strain	10298
	Herpes simplex virus type 1 strain CVG-2	37106	strain	10298
	Herpes simplex virus type 1 strain F	10304	strain	10298
	Herpes simplex virus type 1 strain HFEM	10303	strain	10298
	Herpes simplex virus type 1 strain HZT	10305	strain	10298
	Herpes simplex virus type 1 strain MGH-10	37107	strain	10298
	Herpes simplex virus type 1 strain MP	10307	strain	10298
	Herpes simplex virus type 1 strain Patton	10308	strain	10298
	Herpes simplex virus type 1 strain R19	36346	strain	10298
	Herpes simplex virus type 1 strain SC16	10309	strain	10298
	Herpes simplex virus type 1strain RH2	946522	strain	10298
	Herpes simplex virus 1 strain R-15	36345	strain	10298
	Human herpesvirus 1 strain H129	744249	strain	10298
	Human herpesvirus 1 strain KOS	10306	strain	10298
	Human herpesvirus 2	10310	species	10292
	Human herpesvirus 2 strain 186	10312	strain	10310
	Human herpesvirus 2 strain 333	10313	strain	10310
	Human herpesvirus 2 strain B4327UR	103921	strain	10310
	Human herpesvirus 2 strain G	10314	strain	10310
	Human herpesvirus 2 strain HG52	10315	strain	10310
	Human herpesvirus 2 strain SA8	10316	strain	10310
	Human herpesvirus 2 strain SD90	1177628	strain	10310
	Human herpesvirus 2 strain SN03	213997	strain	10310
	Human herpesvirus 2 strain SS01	213998	strain	10310
	Human herpesvirus 2 strain ST04	213999	strain	10310
	Human herpesvirus 3	10335	species	10292
	Human herpesvirus 3 strain Dumas	10338	strain	10335
	Human herpesvirus 3 strain Oka vaccine	341980	strain	10335
	Human herpesvirus 3 VZV-32	154633	strain	10335
	Suid herpesvirus 1	10345	species	10292
	Suid herpesvirus 2	1608255	species	10292
	Pseudorabies virus Ea	101947	strain	10345
	Suid herpesvirus 1 strain Becker	10346	strain	10345
	Suid herpesvirus 1 strain Indiana S	31522	strain	10345
	Suid herpesvirus 1 strain Indiana-Funkhauser Becker	31523	strain	10345
	Suid herpesvirus 1 strain NIA-3	10349	strain	10345
	Suid herpesvirus 1 strain Rice	10350	strain	10345
	Suid herpesvirus 1 strain TNL	167786	strain	10345
	Suid herpesvirus 1 strain Bartha	1006205	strain	10345
	Suid herpesvirus 1 strain Kaplan	33703	strain	10345
β	Human herpesvirus 5	10359	species	10292
	Human herpesvirus 5 strain 1042	69162	strain	10359
	Human herpesvirus 5 strain 119	73483	strain	10359
	Human herpesvirus 5 strain 2387	69163	strain	10359
	Human herpesvirus 5 strain 4654	69164	strain	10359
	Human herpesvirus 5 strain 5035	69166	strain	10359
	Human herpesvirus 5 strain 5040	69165	strain	10359
	Human herpesvirus 5 strain 5160	69167	strain	10359
	Human herpesvirus 5 strain 5508	69168	strain	10359
	Human herpesvirus 5 strain AD169	10360	strain	10359
	Human herpesvirus 5 strain Colburn	10361	strain	10359
	Human herpesvirus 5 strain Eisenhardt	10362	strain	10359
	Human herpesvirus 5 strain Merlin	295027	strain	10359
	Human herpesvirus 5 strain PT	69169	strain	10359
	Human herpesvirus 5 strain Toledo	311339	strain	10359
	Human herpesvirus 5 strain Towne	10363	strain	10359
	Human herpesvirus 6A	32603	species	10292
	Human herpesvirus 6B	32604	species	10292
	Human herpesvirus 6 strain GS	10369	strain	32603
	Human herpesvirus 6 strain Uganda-1102	10370	strain	32603
	Human herpesvirus 6 strain Z29	36351	strain	32604
	Human herpesvirus 7	10372	species	10292
	Human herpesvirus 7 strain JI	57278	strain	10372
	Human herpesvirus 7 strain MUK	57279	strain	10372
	Human herpesvirus 7 strain RK	262398	strain	10372
	Murid herpesvirus 1	10366	species	10292
	Murine cytomegalovirus strain K181	69156	strain	10366
	Murine cytomegalovirus strain Smith	10367	strain	10366
	Muromegalovirus C4A	524649	strain	10366
	Muromegalovirus G4	524650	strain	10366
	Muromegalovirus WP15B	524651	strain	10366
𝛄	Epstein-barr virus strain ag876	82830	strain	10376
	Epstein-barr virus strain p3hr-1	82829	strain	10376
	Human herpesvirus 4	10376	species	10292
	Human herpesvirus 4 strain B95-8	10377	strain	10376
	Human herpesvirus 4 strain CAO	31525	strain	10376
	Human herpesvirus 4 strain RAJI	10378	strain	10376
	Human herpesvirus 4 type 1	36352	strain	10376
	Human herpesvirus 4 type 2	12509	strain	10376
	Human herpesvirus 8	37296	species	10292
	Human herpesvirus 8 strain GK18	868565	strain	37296
	Human herpesvirus 8 strain rKSHV.219	651668	strain	37296
	Human herpesvirus 8 type M	435895	strain	37296
	Murid herpesvirus 4	33708	species	10292
	Murid herpesvirus 68	1440122	strain	33708
	Murine herpesvirus strain 4556	338562	strain	33708
	Murine herpesvirus strain 72	338561	strain	33708
	* The fourth column indicates the taxonomic identifier for the parent taxonomic rank to relate strains with the corresponding species). Identifier 10292 corresponds to the Herpesviridae family.

## Sheet: S3 Table
S3 Table. Protein-protein interaction network reconstructed for HSV1. For each interaction, the interacting proteins, detection methods, associated PubMed IDs, types of interaction, confidence score, and whether the interaction was computationally predicted and/or experimentally supported, is indicated.
Protein A	Protein B	Detection method	Pmid	taxid_source	taxid_target	interaction_type	weight	data set
P10204	P68331	psi-mi:"MI:0813"|psi-mi:"MI:0096"|psi-mi:"MI:0051"|psi-mi:"MI:0019"	pubmed:18434401|mint:MINT-6692489|imex:IM-23564|pubmed:24760889	taxid:10299	taxid:10299	psi-mi:"MI:0915"|psi-mi:"MI:0403"	0.474936	ePPI
P04488	P10233	psi-mi:"MI:0397"	pubmed:19730696|imex:IM-22949	taxid:10298	taxid:10298	psi-mi:"MI:0915"	0.272209	ePPI
P10233	P10240	psi-mi:"MI:0397"	pubmed:19730696|imex:IM-22949	taxid:10298	taxid:10298	psi-mi:"MI:0915"	0.272209	ePPI
P10212	P10229	psi-mi:"MI:0397"	pubmed:19730696|imex:IM-22949	taxid:10298	taxid:10298	psi-mi:"MI:0915"	0.272209	ePPI
P10190	P10212	psi-mi:"MI:0428"|psi-mi:"MI:0019"	pubmed:12743292|doi:10.1128/JVI.77.11.6351-6358.2003|mint:MINT-6666740	taxid:10299	taxid:10299	psi-mi:"MI:0915"|psi-mi:"MI:0403"	0.368822	ePPI
P10224	P10231	psi-mi:"MI:0397"	pubmed:19730696|imex:IM-22949	taxid:10298	taxid:10298	psi-mi:"MI:0915"	0.272209	ePPI
P04296	P10226	psi-mi:"MI:0006"	imex:IM-22738|doi:10.1128/JVI.78.11.5856-5866.2004|pubmed:15140983|mint:MINT-6692522	taxid:10299	taxid:10299	psi-mi:"MI:0914"	0.216096	ePPI
P10201	P10231	psi-mi:"MI:0397"	pubmed:19730696|imex:IM-22949	taxid:10298	taxid:10298	psi-mi:"MI:0915"	0.272209	ePPI
P10212	P10224	psi-mi:"MI:0397"	pubmed:19730696|imex:IM-22949	taxid:10298	taxid:10298	psi-mi:"MI:0915"	0.272209	ePPI
P06492	P32888	psi-mi:"MI:0397"	pubmed:19730696|imex:IM-22949	taxid:10298	taxid:10298	psi-mi:"MI:0915"	0.272209	ePPI
P10204	P10221	psi-mi:"MI:0813"	imex:IM-23564|pubmed:24760889	taxid:10299	taxid:10299	psi-mi:"MI:0915"	0.272209	ePPI
O09800	O09800	psi-mi:"MI:0397"	pubmed:19730696|imex:IM-22949	taxid:10298	taxid:10298	psi-mi:"MI:0915"	0.272209	ePPI
P04488	P04488	psi-mi:"MI:0071"|psi-mi:"MI:0114"	pubmed:16646632|pubmed:DIP-4469S	taxid:10298|taxid:10299	taxid:10298|taxid:10299	psi-mi:"MI:0407"	0.506805	ePPI
P10186	P68331	psi-mi:"MI:0397"	pubmed:19730696|imex:IM-22949	taxid:10298	taxid:10298	psi-mi:"MI:0915"	0.272209	ePPI
Q69091	Q69091	psi-mi:"MI:0114"	pubmed:11511370	taxid:10298	taxid:10298	psi-mi:"MI:0407"	0.309917	ePPI
P04293	P10229	psi-mi:"MI:0397"	pubmed:19730696|imex:IM-22949	taxid:10298	taxid:10298	psi-mi:"MI:0915"	0.272209	ePPI
P10193	P10226	psi-mi:"MI:0004"|psi-mi:"MI:0019"	mint:MINT-6666708|pubmed:9454723	taxid:10299	taxid:10299	psi-mi:"MI:0915"	0.345521	ePPI
P10210	P10229	psi-mi:"MI:0397"	pubmed:19730696|imex:IM-22949	taxid:10298	taxid:10298	psi-mi:"MI:0915"	0.272209	ePPI
P04293	P10226	psi-mi:"MI:0114"|psi-mi:"MI:0019"	pubmed:10882068|pubmed:8380085|mint:MINT-6666763	taxid:10301|taxid:10298|taxid:10299	taxid:10298|taxid:10299	psi-mi:"MI:0407"|psi-mi:"MI:0915"	0.429804	ePPI
P10224	P10227	psi-mi:"MI:0397"	pubmed:19730696|imex:IM-22949	taxid:10298	taxid:10298	psi-mi:"MI:0915"	0.272209	ePPI
P10233	P10233	psi-mi:"MI:0397"|psi-mi:"MI:0018"	pubmed:16014918|doi:10.1128/JVI.79.15.9566-9571.2005|mint:MINT-6666723|pubmed:19730696|imex:IM-22949	taxid:10299|taxid:10298	taxid:10299|taxid:10298	psi-mi:"MI:0915"	0.410517	ePPI
P10217	P10228	psi-mi:"MI:0397"	pubmed:19730696|imex:IM-22949	taxid:10298	taxid:10298	psi-mi:"MI:0915"	0.272209	ePPI
P10224	P10228	psi-mi:"MI:0397"	pubmed:19730696|imex:IM-22949	taxid:10298	taxid:10298	psi-mi:"MI:0915"	0.272209	ePPI
P10202	P32888	psi-mi:"MI:0397"|psi-mi:"MI:0013"	pubmed:19730696|imex:IM-22949|pubmed:10797014|pubmed:DIP-519S	taxid:10298	taxid:10298	psi-mi:"MI:0915"|psi-mi:"MI:0218"	0.593161	ePPI
P10191	P10229	psi-mi:"MI:0397"	pubmed:19730696|imex:IM-22949	taxid:10298	taxid:10298	psi-mi:"MI:0915"	0.272209	ePPI
P06485	P10229	psi-mi:"MI:0397"	pubmed:19730696|imex:IM-22949	taxid:10298	taxid:10298	psi-mi:"MI:0915"	0.272209	ePPI
P10227	P68331	psi-mi:"MI:0397"	pubmed:19730696|imex:IM-22949	taxid:10298	taxid:10298	psi-mi:"MI:0915"	0.272209	ePPI
P10210	P68331	psi-mi:"MI:0397"	pubmed:19730696|imex:IM-22949	taxid:10298	taxid:10298	psi-mi:"MI:0915"	0.272209	ePPI
P04487	P10240	psi-mi:"MI:0397"	pubmed:19730696|imex:IM-22949	taxid:10298	taxid:10298	psi-mi:"MI:0915"	0.272209	ePPI
P04295	P10224	psi-mi:"MI:0397"	pubmed:19730696|imex:IM-22949	taxid:10298	taxid:10298	psi-mi:"MI:0915"	0.272209	ePPI
P06485	P10227	psi-mi:"MI:0397"	pubmed:19730696|imex:IM-22949	taxid:10298	taxid:10298	psi-mi:"MI:0915"	0.272209	ePPI
P10230	P68331	psi-mi:"MI:0397"	pubmed:19730696|imex:IM-22949	taxid:10298	taxid:10298	psi-mi:"MI:0915"	0.272209	ePPI
P10224	P68331	psi-mi:"MI:0397"	pubmed:19730696|imex:IM-22949	taxid:10298	taxid:10298	psi-mi:"MI:0915"	0.272209	ePPI
P06484	P68331	psi-mi:"MI:0397"	pubmed:19730696|imex:IM-22949	taxid:10298	taxid:10298	psi-mi:"MI:0915"	0.272209	ePPI
P06485	P10217	psi-mi:"MI:0397"	pubmed:19730696|imex:IM-22949	taxid:10298	taxid:10298	psi-mi:"MI:0915"	0.272209	ePPI
P10192	P10236	psi-mi:"MI:0019"	pubmed:7931156|pubmed:DIP-286S	taxid:10298	taxid:10298	psi-mi:"MI:0218"	0.234063	ePPI
P04291	P10224	psi-mi:"MI:0397"	pubmed:19730696|imex:IM-22949	taxid:10298	taxid:10298	psi-mi:"MI:0915"	0.272209	ePPI
P06491	P10200	psi-mi:"MI:0019"	mint:MINT-6667051|pubmed:17855514	taxid:10299	taxid:10299	psi-mi:"MI:0915"	0.272209	ePPI
P08392	P10238	psi-mi:"MI:0096"|psi-mi:"MI:0413"|psi-mi:"MI:0019"	mint:MINT-6666744|pubmed:8995681	taxid:10299	taxid:10299	psi-mi:"MI:0915"	0.388915	ePPI
O09800	P04295	psi-mi:"MI:0397"	pubmed:19730696|imex:IM-22949	taxid:10298	taxid:10298	psi-mi:"MI:0915"	0.272209	ePPI
P10238	P10238	psi-mi:"MI:0397"|psi-mi:"MI:0114"|psi-mi:"MI:0007"	pubmed:26085142|pubmed:19730696|imex:IM-22949|pubmed:26062451	taxid:10298	taxid:10298	psi-mi:"MI:0407"|psi-mi:"MI:0915"	0.543484	ePPI
P04295	P10231	psi-mi:"MI:0397"	pubmed:19730696|imex:IM-22949	taxid:10298	taxid:10298	psi-mi:"MI:0915"	0.272209	ePPI
P04294	P04296	psi-mi:"MI:0006"	imex:IM-22738|doi:10.1128/JVI.78.11.5856-5866.2004|pubmed:15140983|mint:MINT-6692522	taxid:10299	taxid:10299	psi-mi:"MI:0914"	0.216096	ePPI
P10205	P10228	psi-mi:"MI:0397"	pubmed:19730696|imex:IM-22949	taxid:10298	taxid:10298	psi-mi:"MI:0915"	0.272209	ePPI
P03176	P10224	psi-mi:"MI:0397"	pubmed:19730696|imex:IM-22949	taxid:10298	taxid:10298	psi-mi:"MI:0915"	0.272209	ePPI
P04293	P68331	psi-mi:"MI:0397"	pubmed:19730696|imex:IM-22949	taxid:10298	taxid:10298	psi-mi:"MI:0915"	0.272209	ePPI
O09800	P10227	psi-mi:"MI:0397"	pubmed:19730696|imex:IM-22949	taxid:10298	taxid:10298	psi-mi:"MI:0915"	0.272209	ePPI
P04296	P10238	psi-mi:"MI:0006"	mint:MINT-6692522|imex:IM-22738|pubmed:15140983|doi:10.1128/JVI.78.11.5856-5866.2004	taxid:10299	taxid:10299	psi-mi:"MI:0914"	0.216096	ePPI
P04291	P10231	psi-mi:"MI:0397"	pubmed:19730696|imex:IM-22949	taxid:10298	taxid:10298	psi-mi:"MI:0915"	0.272209	ePPI
P06491	P10210	psi-mi:"MI:0096"|psi-mi:"MI:0018"	mint:MINT-6666750|pubmed:8523566|mint:MINT-6667055|doi:10.1128/JVI.77.7.4043-4059.2003|pubmed:12634364|mint:MINT-6666747|pubmed:9188587	taxid:10299	taxid:10299	psi-mi:"MI:0915"	0.500026	ePPI
P68331	P68331	psi-mi:"MI:0397"	pubmed:19730696|imex:IM-22949	taxid:10298	taxid:10298	psi-mi:"MI:0915"	0.272209	ePPI
O09800	P04288	psi-mi:"MI:0397"	pubmed:19730696|imex:IM-22949	taxid:10298	taxid:10298	psi-mi:"MI:0915"	0.272209	ePPI
P10205	P10231	psi-mi:"MI:0397"	pubmed:19730696|imex:IM-22949	taxid:10298	taxid:10298	psi-mi:"MI:0915"	0.272209	ePPI
P04487	P04487	psi-mi:"MI:0397"|psi-mi:"MI:0018"	pubmed:16014918|doi:10.1128/JVI.79.15.9566-9571.2005|mint:MINT-6666723|pubmed:19730696|imex:IM-22949	taxid:10299|taxid:10298	taxid:10299|taxid:10298	psi-mi:"MI:0915"	0.410517	ePPI
P06492	P10233	psi-mi:"MI:0018"|psi-mi:"MI:0006"|psi-mi:"MI:0019"	pubmed:17620619|pubmed:DIP-16873S|pubmed:16014918|doi:10.1128/JVI.79.15.9566-9571.2005|mint:MINT-6666723|mint:MINT-6666756	taxid:10299	taxid:10299	psi-mi:"MI:0915"	0.500026	ePPI
P06492	P10231	psi-mi:"MI:0397"|psi-mi:"MI:0018"	pubmed:16014918|doi:10.1128/JVI.79.15.9566-9571.2005|mint:MINT-6666723|pubmed:19730696|imex:IM-22949	taxid:10299|taxid:10298	taxid:10299|taxid:10298	psi-mi:"MI:0915"	0.410517	ePPI
P06492	P10230	psi-mi:"MI:0096"|psi-mi:"MI:0018"	pubmed:16014918|doi:10.1128/JVI.79.15.9566-9571.2005|mint:MINT-6666723	taxid:10299	taxid:10299	psi-mi:"MI:0915"	0.345521	ePPI
P06480	P10227	psi-mi:"MI:0397"	pubmed:19730696|imex:IM-22949	taxid:10298	taxid:10298	psi-mi:"MI:0915"	0.272209	ePPI
P10189	P10192	psi-mi:"MI:0019"	pubmed:7931156|pubmed:DIP-286S	taxid:10298	taxid:10298	psi-mi:"MI:0218"	0.234063	ePPI
P10239	P68331	psi-mi:"MI:0397"	pubmed:19730696|imex:IM-22949	taxid:10298	taxid:10298	psi-mi:"MI:0915"	0.272209	ePPI
P04291	P32888	psi-mi:"MI:0397"	pubmed:19730696|imex:IM-22949	taxid:10298	taxid:10298	psi-mi:"MI:0915"	0.272209	ePPI
P10231	P10233	psi-mi:"MI:0397"	pubmed:19730696|imex:IM-22949	taxid:10298	taxid:10298	psi-mi:"MI:0915"	0.272209	ePPI
P10217	P32888	psi-mi:"MI:0397"	pubmed:19730696|imex:IM-22949	taxid:10298	taxid:10298	psi-mi:"MI:0915"	0.272209	ePPI
P10192	P10193	psi-mi:"MI:0019"	pubmed:7931156|pubmed:DIP-286S	taxid:10298	taxid:10298	psi-mi:"MI:0218"	0.234063	ePPI
P04485	P10240	psi-mi:"MI:0397"	pubmed:19730696|imex:IM-22949	taxid:10298	taxid:10298	psi-mi:"MI:0915"	0.272209	ePPI
P08392	P08393	psi-mi:"MI:0096"	mint:MINT-6666744|pubmed:8995681	taxid:10299	taxid:10299	psi-mi:"MI:0915"	0.272209	ePPI
O09800	P10217	psi-mi:"MI:0397"	pubmed:19730696|imex:IM-22949	taxid:10298	taxid:10298	psi-mi:"MI:0915"	0.272209	ePPI
P04291	P10200	psi-mi:"MI:0397"	pubmed:19730696|imex:IM-22949	taxid:10298	taxid:10298	psi-mi:"MI:0915"	0.272209	ePPI
P04291	P04291	psi-mi:"MI:0397"	pubmed:19730696|imex:IM-22949	taxid:10298	taxid:10298	psi-mi:"MI:0915"	0.272209	ePPI
P04291	P04293	psi-mi:"MI:0397"	pubmed:19730696|imex:IM-22949	taxid:10298	taxid:10298	psi-mi:"MI:0915"	0.272209	ePPI
P10205	P10240	psi-mi:"MI:0397"	pubmed:19730696|imex:IM-22949	taxid:10298	taxid:10298	psi-mi:"MI:0915"	0.272209	ePPI
P06492	P10220	psi-mi:"MI:0397"|psi-mi:"MI:0018"	pubmed:16014918|doi:10.1128/JVI.79.15.9566-9571.2005|mint:MINT-6666723|pubmed:19730696|imex:IM-22949	taxid:10299|taxid:10298	taxid:10299|taxid:10298	psi-mi:"MI:0915"	0.410517	ePPI
P10229	P10229	psi-mi:"MI:0397"	pubmed:19730696|imex:IM-22949	taxid:10298	taxid:10298	psi-mi:"MI:0915"	0.272209	ePPI
P06492	P10225	psi-mi:"MI:0096"	pubmed:17620619|mint:MINT-6666756|pubmed:DIP-16873S	taxid:10299	taxid:10299	psi-mi:"MI:0915"	0.410517	ePPI
O09802	P04288	psi-mi:"MI:0397"	pubmed:19730696|imex:IM-22949	taxid:10298	taxid:10298	psi-mi:"MI:0915"	0.272209	ePPI
P04296	P10192	psi-mi:"MI:0004"|psi-mi:"MI:0006"	imex:IM-22738|doi:10.1128/JVI.78.11.5856-5866.2004|pubmed:15140983|mint:MINT-6692522	taxid:10299|taxid:10298	taxid:10299|taxid:10298	psi-mi:"MI:0915"|psi-mi:"MI:0914"	0.319827	ePPI
P04291	P10191	psi-mi:"MI:0397"	pubmed:19730696|imex:IM-22949	taxid:10298	taxid:10298	psi-mi:"MI:0915"	0.272209	ePPI
P10215	P10229	psi-mi:"MI:0397"	pubmed:19730696|imex:IM-22949	taxid:10298	taxid:10298	psi-mi:"MI:0915"	0.272209	ePPI
P03176	P10229	psi-mi:"MI:0397"	pubmed:19730696|imex:IM-22949	taxid:10298	taxid:10298	psi-mi:"MI:0915"	0.272209	ePPI
P04488	P68331	psi-mi:"MI:0397"	pubmed:19730696|imex:IM-22949	taxid:10298	taxid:10298	psi-mi:"MI:0915"	0.272209	ePPI
P10186	P10221	psi-mi:"MI:0397"	pubmed:19730696|imex:IM-22949	taxid:10298	taxid:10298	psi-mi:"MI:0915"	0.272209	ePPI
P04296	P08392	psi-mi:"MI:0004"|psi-mi:"MI:0006"	mint:MINT-6692522|imex:IM-22738|pubmed:15140983|doi:10.1128/JVI.78.11.5856-5866.2004	taxid:10299|taxid:10298	taxid:10299|taxid:10298	psi-mi:"MI:0915"|psi-mi:"MI:0914"	0.319827	ePPI
P10217	P10227	psi-mi:"MI:0397"	pubmed:19730696|imex:IM-22949	taxid:10298	taxid:10298	psi-mi:"MI:0915"	0.272209	ePPI
P04485	P10231	psi-mi:"MI:0397"	pubmed:19730696|imex:IM-22949	taxid:10298	taxid:10298	psi-mi:"MI:0915"	0.272209	ePPI
P10225	P10233	psi-mi:"MI:0096"	pubmed:17620619|mint:MINT-6666756|pubmed:DIP-16873S	taxid:10299	taxid:10299	psi-mi:"MI:0915"	0.410517	ePPI
P08393	P08393	psi-mi:"MI:0415"	pubmed:22438555	taxid:10298	taxid:10298	psi-mi:"MI:0407"	0.309917	ePPI
P06485	P10191	psi-mi:"MI:0397"	pubmed:19730696|imex:IM-22949	taxid:10298	taxid:10298	psi-mi:"MI:0915"	0.272209	ePPI
P04295	P10193	psi-mi:"MI:0397"	pubmed:19730696|imex:IM-22949	taxid:10298	taxid:10298	psi-mi:"MI:0915"	0.272209	ePPI
P04295	P10190	psi-mi:"MI:0428"|psi-mi:"MI:0019"	pubmed:12743292|doi:10.1128/JVI.77.11.6351-6358.2003|mint:MINT-6666740	taxid:10299	taxid:10299	psi-mi:"MI:0915"|psi-mi:"MI:0403"	0.368822	ePPI
P08393	P10233	psi-mi:"MI:0397"	pubmed:19730696|imex:IM-22949	taxid:10298	taxid:10298	psi-mi:"MI:0915"	0.272209	ePPI
P08393	P10230	psi-mi:"MI:0004"	pubmed:23938468	taxid:10298	taxid:10298	psi-mi:"MI:0915"	0.272209	ePPI
P10221	P10224	psi-mi:"MI:0397"	pubmed:19730696|imex:IM-22949	taxid:10298	taxid:10298	psi-mi:"MI:0915"	0.272209	ePPI
P10191	P68331	psi-mi:"MI:0397"	pubmed:19730696|imex:IM-22949	taxid:10298	taxid:10298	psi-mi:"MI:0915"	0.272209	ePPI
P10221	P10221	psi-mi:"MI:0018"|psi-mi:"MI:0019"	pubmed:16014918|doi:10.1128/JVI.79.15.9566-9571.2005|mint:MINT-6666723	taxid:10299	taxid:10299	psi-mi:"MI:0915"	0.345521	ePPI
P04291	P10186	psi-mi:"MI:0397"	pubmed:19730696|imex:IM-22949	taxid:10298	taxid:10298	psi-mi:"MI:0915"	0.272209	ePPI
P10220	P10220	psi-mi:"MI:0114"	pubmed:25678705	taxid:10298	taxid:10298	psi-mi:"MI:0407"	0.309917	ePPI
P10204	P10205	psi-mi:"MI:0397"	pubmed:19730696|imex:IM-22949	taxid:10298	taxid:10298	psi-mi:"MI:0915"	0.272209	ePPI
P06485	P68331	psi-mi:"MI:0397"	pubmed:19730696|imex:IM-22949	taxid:10298	taxid:10298	psi-mi:"MI:0915"	0.272209	ePPI
P10187	P10188	psi-mi:"MI:0397"	pubmed:19730696|imex:IM-22949	taxid:10298	taxid:10298	psi-mi:"MI:0915"	0.272209	ePPI
P04485	P10188	psi-mi:"MI:0428"	pubmed:10233976|mint:MINT-6666548	taxid:10299	taxid:10299	psi-mi:"MI:0403"	0.26776	ePPI
P10217	P68331	psi-mi:"MI:0397"	pubmed:19730696|imex:IM-22949	taxid:10298	taxid:10298	psi-mi:"MI:0915"	0.272209	ePPI
P10216	P10238	psi-mi:"MI:0007"	pubmed:19730696|imex:IM-22949	taxid:10299|taxid:10298	taxid:10298|taxid:10299	psi-mi:"MI:0915"	0.272209	ePPI
P10227	P10229	psi-mi:"MI:0397"	pubmed:19730696|imex:IM-22949	taxid:10298	taxid:10298	psi-mi:"MI:0915"	0.272209	ePPI
P06485	P10212	psi-mi:"MI:0397"	pubmed:19730696|imex:IM-22949	taxid:10298	taxid:10298	psi-mi:"MI:0915"	0.272209	ePPI
P10229	P68331	psi-mi:"MI:0397"	pubmed:19730696|imex:IM-22949	taxid:10298	taxid:10298	psi-mi:"MI:0915"	0.272209	ePPI
P10229	P10230	psi-mi:"MI:0397"	pubmed:19730696|imex:IM-22949	taxid:10298	taxid:10298	psi-mi:"MI:0915"	0.272209	ePPI
P10193	P10229	psi-mi:"MI:0397"	pubmed:19730696|imex:IM-22949	taxid:10298	taxid:10298	psi-mi:"MI:0915"	0.272209	ePPI
P10229	P10239	psi-mi:"MI:0397"	pubmed:19730696|imex:IM-22949	taxid:10298	taxid:10298	psi-mi:"MI:0915"	0.272209	ePPI
P10191	P10217	psi-mi:"MI:0397"	pubmed:19730696|imex:IM-22949	taxid:10298	taxid:10298	psi-mi:"MI:0915"	0.272209	ePPI
P10201	P10229	psi-mi:"MI:0397"	pubmed:19730696|imex:IM-22949	taxid:10298	taxid:10298	psi-mi:"MI:0915"	0.272209	ePPI
P10201	P10228	psi-mi:"MI:0397"	pubmed:19730696|imex:IM-22949	taxid:10298	taxid:10298	psi-mi:"MI:0915"	0.272209	ePPI
P04296	P10233	psi-mi:"MI:0004"	pubmed:15140983	taxid:10298	taxid:10298	psi-mi:"MI:0915"	0.272209	ePPI
P04487	P10231	psi-mi:"MI:0397"	pubmed:19730696|imex:IM-22949	taxid:10298	taxid:10298	psi-mi:"MI:0915"	0.272209	ePPI
P08543	P10238	psi-mi:"MI:0007"	pubmed:19730696|imex:IM-22949	taxid:10299	taxid:10298	psi-mi:"MI:0915"	0.272209	ePPI
P10229	P32888	psi-mi:"MI:0397"	pubmed:19730696|imex:IM-22949	taxid:10298	taxid:10298	psi-mi:"MI:0915"	0.272209	ePPI
P10212	P68331	psi-mi:"MI:0397"	pubmed:19730696|imex:IM-22949	taxid:10298	taxid:10298	psi-mi:"MI:0915"	0.272209	ePPI
P04293	P10192	psi-mi:"MI:0411"|psi-mi:"MI:0405"|psi-mi:"MI:0019"	pubmed:9261356|mint:MINT-6666704	taxid:10299	taxid:10299	psi-mi:"MI:0915"	0.388915	ePPI
P04290	P08543	psi-mi:"MI:0007"	pubmed:19730696|imex:IM-22949	taxid:10299	taxid:10299	psi-mi:"MI:0915"	0.272209	ePPI
P06485	P06485	psi-mi:"MI:0397"	pubmed:19730696|imex:IM-22949	taxid:10298	taxid:10298	psi-mi:"MI:0915"	0.272209	ePPI
P04293	P10216	psi-mi:"MI:0397"|psi-mi:"MI:0007"|psi-mi:"MI:0018"	pubmed:19730696|imex:IM-22949|pubmed:16339411|pubmed:20205919|imex:IM-11718	taxid:10298|taxid:10299|taxid:435895|taxid:341980	taxid:10299|taxid:10298|taxid:435895|taxid:341980	psi-mi:"MI:0915"	0.500026	ePPI+pPPI
P04293	P10217	psi-mi:"MI:0397"|psi-mi:"MI:0007"|psi-mi:"MI:0018"|psi-mi:"MI:0019"	pubmed:16339411|mint:MINT-5218089|pubmed:19730696|imex:IM-22949|pubmed:20205919|imex:IM-11718	taxid:37296|taxid:10298|taxid:341980|taxid:435895	taxid:37296|taxid:10298|taxid:341980	psi-mi:"MI:0915"	0.552652	ePPI+pPPI
P10217	P10230	psi-mi:"MI:0397"|psi-mi:"MI:0018"	pubmed:19730696|imex:IM-22949|pubmed:20205919|imex:IM-11718|pubmed:16339411|mint:MINT-5218089	taxid:10298|taxid:341980|taxid:10335	taxid:10298|taxid:341980|taxid:10335	psi-mi:"MI:0915"	0.500026	ePPI+pPPI
P10191	P10191	psi-mi:"MI:0397"|psi-mi:"MI:0018"	pubmed:21483780|pubmed:19730696|imex:IM-22949	taxid:10360|taxid:10298	taxid:10360|taxid:10298	psi-mi:"MI:0915"	0.410517	ePPI+pPPI
P04294	P10186	psi-mi:"MI:0397"|psi-mi:"MI:0018"	pubmed:19730696|imex:IM-22949	taxid:10366|taxid:10298	taxid:10366|taxid:10298	psi-mi:"MI:0915"	0.345521	ePPI+pPPI
P10193	P10217	psi-mi:"MI:0397"|psi-mi:"MI:0018"|psi-mi:"MI:0019"	pubmed:20205919|imex:IM-11718|pubmed:16339411|mint:MINT-5218089|pubmed:19730696|imex:IM-22949	taxid:341980|taxid:10335|taxid:10298	taxid:341980|taxid:10335|taxid:10298	psi-mi:"MI:0915"	0.529934	ePPI+pPPI
P10210	P10210	psi-mi:"MI:0397"|psi-mi:"MI:0047"|psi-mi:"MI:0114"|psi-mi:"MI:0018"	mint:MINT-6666747|pubmed:9188587|pubmed:19730696|pubmed:12421561|pubmed:9096314|pubmed:20205919|imex:IM-11718|pubmed:9369473|pubmed:16339411|mint:MINT-5218089|pubmed:8661404|pubmed:DIP-84S	taxid:10299|taxid:10377|taxid:10376|taxid:10335|taxid:10310|taxid:341980|taxid:10298	taxid:10299|taxid:10377|taxid:10376|taxid:10335|taxid:10310|taxid:341980|taxid:10298	psi-mi:"MI:0407"|psi-mi:"MI:0915"|psi-mi:"MI:0218"	0.735575	ePPI+pPPI
P10201	P10217	psi-mi:"MI:0397"|psi-mi:"MI:0018"	pubmed:16339411|mint:MINT-5218089|pubmed:19730696|imex:IM-22949	taxid:10335|taxid:341980|taxid:10298	taxid:10335|taxid:341980|taxid:10298	psi-mi:"MI:0915"	0.410517	ePPI+pPPI
P10201	P10215	psi-mi:"MI:0018"|psi-mi:"MI:0006"	pubmed:21821792|pubmed:DIP-16120S|pubmed:16339411|mint:MINT-5218089	taxid:10299|taxid:10335|taxid:341980	taxid:10299|taxid:10335	psi-mi:"MI:0915"	0.453911	ePPI+pPPI
P10191	P10200	psi-mi:"MI:0397"	pubmed:20205919|imex:IM-11718|pubmed:19730696|imex:IM-22949	taxid:341980|taxid:10335|taxid:10298	taxid:341980|taxid:10335|taxid:10298	psi-mi:"MI:0915"	0.410517	ePPI+pPPI
P10200	P10205	psi-mi:"MI:0397"|psi-mi:"MI:0018"	pubmed:19730696|imex:IM-22949|pubmed:16339411|mint:MINT-5218089|pubmed:20205919|imex:IM-11718	taxid:10298|taxid:341980|taxid:10335	taxid:10298|taxid:10335|taxid:341980	psi-mi:"MI:0915"	0.500026	ePPI+pPPI
P10215	P10217	psi-mi:"MI:0397"|psi-mi:"MI:0018"|psi-mi:"MI:0007"	pubmed:20205919|imex:IM-11718|pubmed:16339411|mint:MINT-5218089|pubmed:19730696|imex:IM-22949	taxid:341980|taxid:10335|taxid:10298	taxid:341980|taxid:10335|taxid:10298	psi-mi:"MI:0915"	0.500026	ePPI+pPPI
P04296	P10189	psi-mi:"MI:0004"|psi-mi:"MI:0006"	mint:MINT-6692522|imex:IM-22738|pubmed:15140983|doi:10.1128/JVI.78.11.5856-5866.2004	taxid:10299|taxid:33703|taxid:10298	taxid:33703|taxid:10299|taxid:10298	psi-mi:"MI:0915"|psi-mi:"MI:0914"	0.319827	ePPI+pPPI
P10186	P10217	psi-mi:"MI:0397"|psi-mi:"MI:0018"	pubmed:16339411|mint:MINT-5218089|pubmed:19730696|imex:IM-22949|pubmed:20205919|imex:IM-11718	taxid:10335|taxid:341980|taxid:10298	taxid:341980|taxid:10335|taxid:10298	psi-mi:"MI:0915"	0.500026	ePPI+pPPI
P10217	P10217	psi-mi:"MI:0397"|psi-mi:"MI:0018"|psi-mi:"MI:0019"	pubmed:19730696|imex:IM-22949|pubmed:16339411|mint:MINT-5218089|pubmed:20205919|imex:IM-11718	taxid:341980|taxid:10298|taxid:10335	taxid:341980|taxid:10298|taxid:10335	psi-mi:"MI:0915"	0.529934	ePPI+pPPI
P10220	P10221	psi-mi:"MI:0397"|psi-mi:"MI:0018"|psi-mi:"MI:0019"	pubmed:16014918|doi:10.1128/JVI.79.15.9566-9571.2005|mint:MINT-6666723|pubmed:16339411|mint:MINT-5218089|pubmed:20205919|imex:IM-11718	taxid:10299|taxid:341980|taxid:10335	taxid:10299|taxid:341980|taxid:10335	psi-mi:"MI:0915"	0.529934	ePPI+pPPI
P08543	P10224	psi-mi:"MI:0397"|psi-mi:"MI:0411"|psi-mi:"MI:0007"|psi-mi:"MI:0018"|psi-mi:"MI:0019"	pubmed:20205919|imex:IM-11718|pubmed:19730696|pubmed:16339411|pubmed:10727407|mint:MINT-6667072|imex:IM-22949|mint:MINT-5218089	taxid:341980|taxid:10377|taxid:435895|taxid:10299|taxid:10335	taxid:341980|taxid:10377|taxid:435895|taxid:10299|taxid:10335	psi-mi:"MI:0915"	0.622457	ePPI+pPPI
P10217	P10239	psi-mi:"MI:0397"|psi-mi:"MI:0018"	pubmed:19730696|imex:IM-22949|pubmed:20205919|imex:IM-11718|pubmed:16339411|mint:MINT-5218089	taxid:10298|taxid:341980|taxid:10335	taxid:10298|taxid:341980|taxid:10335	psi-mi:"MI:0915"	0.500026	ePPI+pPPI
P10211	P10211	psi-mi:"MI:0071"|psi-mi:"MI:0040"|psi-mi:"MI:0020"|psi-mi:"MI:0410"|psi-mi:"MI:0114"	pubmed:23850455|pubmed:23500487|pubmed:19196955|pubmed:DIP-16235S|pubmed:26484870|pubmed:27035968|pubmed:16840698|pubmed:DIP-14450S|pubmed:20943984	taxid:10298|taxid:10376|taxid:10306|taxid:10359|taxid:10377	taxid:10298|taxid:10376|taxid:10306|taxid:10359|taxid:10377	psi-mi:"MI:0407"	0.754184	ePPI+pPPI
P04289	P10200	psi-mi:"MI:0096"|psi-mi:"MI:0397"|psi-mi:"MI:0018"|psi-mi:"MI:0019"	pubmed:20205919|imex:IM-11718|pubmed:16014918|doi:10.1128/JVI.79.15.9566-9571.2005|mint:MINT-6666723|doi:10.1128/JVI.77.21.11417-11424.2003|pubmed:14557627|mint:MINT-6666712	taxid:341980|taxid:10299	taxid:341980|taxid:10299	psi-mi:"MI:0915"	0.529934	ePPI+pPPI
P10215	P10218	psi-mi:"MI:0397"|psi-mi:"MI:0114"|psi-mi:"MI:0018"|psi-mi:"MI:0019"	pubmed:26511020|pubmed:19730696|imex:IM-22949|pubmed:20205919|imex:IM-11718|pubmed:16339411|mint:MINT-5218089|pubmed:11739701	taxid:10298|taxid:341980|taxid:10335|taxid:10345	taxid:10298|taxid:341980|taxid:10335|taxid:10345	psi-mi:"MI:0407"|psi-mi:"MI:0915"	0.639831	ePPI+pPPI
P08543	P08543	psi-mi:"MI:0397"|psi-mi:"MI:0007"|psi-mi:"MI:0018"	pubmed:20205919|imex:IM-11718|pubmed:19730696|imex:IM-22949|pubmed:16339411|mint:MINT-5218089	taxid:341980|taxid:10366|taxid:10299|taxid:435895|taxid:10335	taxid:341980|taxid:10366|taxid:10299|taxid:435895|taxid:10335	psi-mi:"MI:0915"	0.529934	ePPI+pPPI
P04295	P04295	psi-mi:"MI:0397"|psi-mi:"MI:0114"|psi-mi:"MI:0018"|psi-mi:"MI:0019"	pubmed:20805464|pubmed:20205919|imex:IM-11718|mint:MINT-6666753|pubmed:11086131|pubmed:19730696|imex:IM-22949|pubmed:21483780	taxid:10359|taxid:341980|taxid:10299|taxid:10377|taxid:295027	taxid:10359|taxid:341980|taxid:10299|taxid:10377|taxid:295027	psi-mi:"MI:0407"|psi-mi:"MI:0915"	0.622812	ePPI+pPPI
P03176	P03176	psi-mi:"MI:0397"|psi-mi:"MI:0114"|psi-mi:"MI:0018"|psi-mi:"MI:0019"	pubmed:14527394|pubmed:9336833|pubmed:11266595|pubmed:16339411|mint:MINT-5218089|pubmed:9989588|pubmed:11056041|pubmed:10924157|pubmed:12686543|pubmed:21623543|pubmed:19730696|pubmed:15163659|pubmed:9715911|pubmed:20205919|imex:IM-11718	taxid:10298|taxid:10335|taxid:341980	taxid:10298|taxid:10335|taxid:341980	psi-mi:"MI:0407"|psi-mi:"MI:0915"	0.770119	ePPI+pPPI
P04293	P10224	psi-mi:"MI:0397"	pubmed:19730696|imex:IM-22949|pubmed:20205919|imex:IM-11718	taxid:10298|taxid:341980	taxid:10298|taxid:341980	psi-mi:"MI:0915"	0.410517	ePPI+pPPI
P10212	P10217	psi-mi:"MI:0397"|psi-mi:"MI:0018"|psi-mi:"MI:0019"	pubmed:20205919|imex:IM-11718|pubmed:19730696|imex:IM-22949|pubmed:16339411|mint:MINT-5218089|mint:MINT-6666736|pubmed:16731912|pubmed:17035316|mint:MINT-6667046|pubmed:17913813|mint:MINT-6667042	taxid:341980|taxid:10298|taxid:10335|taxid:10299	taxid:341980|taxid:10298|taxid:10335|taxid:10299	psi-mi:"MI:0915"	0.660775	ePPI+pPPI
P10224	P10224	psi-mi:"MI:0397"|psi-mi:"MI:0018"|psi-mi:"MI:0007"|psi-mi:"MI:0019"	pubmed:16339411|pubmed:20205919|imex:IM-11718|pubmed:19730696|imex:IM-22949|mint:MINT-5218089|pubmed:17446270	taxid:435895|taxid:341980|taxid:10377|taxid:10298|taxid:82830	taxid:435895|taxid:341980|taxid:10377|taxid:10298|taxid:82830	psi-mi:"MI:0915"	0.63613	ePPI+pPPI
P10200	P10217	psi-mi:"MI:0397"|psi-mi:"MI:0018"	pubmed:19730696|imex:IM-22949|pubmed:20205919|imex:IM-11718|pubmed:16339411|mint:MINT-5218089	taxid:10298|taxid:341980|taxid:10335	taxid:10298|taxid:341980|taxid:10335	psi-mi:"MI:0915"	0.500026	ePPI+pPPI
P10186	P10224	psi-mi:"MI:0397"|psi-mi:"MI:0018"	pubmed:19730696|imex:IM-22949|pubmed:16339411|mint:MINT-5218089	taxid:10298|taxid:341980|taxid:10335	taxid:10298|taxid:341980|taxid:10335	psi-mi:"MI:0915"	0.410517	ePPI+pPPI
P10201	P10209	psi-mi:"MI:0040"|psi-mi:"MI:0006"	pubmed:29035172|pubmed:21821792|pubmed:DIP-16120S	taxid:10345|taxid:10299	taxid:10345|taxid:10299	psi-mi:"MI:0407"|psi-mi:"MI:0915"	0.429804	ePPI+pPPI
P10209	P10215	psi-mi:"MI:0018"|psi-mi:"MI:0006"	pubmed:16339411|mint:MINT-5218089|pubmed:21821792|pubmed:DIP-16120S	taxid:10335|taxid:341980|taxid:10299	taxid:10335|taxid:10299	psi-mi:"MI:0915"	0.410517	ePPI+pPPI
P10217	P10224	psi-mi:"MI:0397"|psi-mi:"MI:0018"|psi-mi:"MI:0007"|psi-mi:"MI:0019"	pubmed:19730696|imex:IM-22949|pubmed:16339411|mint:MINT-5218089|pubmed:20205919|imex:IM-11718	taxid:10298|taxid:37296|taxid:10335|taxid:341980	taxid:10298|taxid:435895|taxid:10335|taxid:341980	psi-mi:"MI:0915"	0.586687	ePPI+pPPI
P10202	P10202	psi-mi:"MI:0040"|psi-mi:"MI:0397"|psi-mi:"MI:0013"|psi-mi:"MI:0018"	pubmed:19730696|imex:IM-22949|pubmed:28663444|pubmed:21483780|pubmed:10797014|pubmed:DIP-519S	taxid:10366|taxid:10360|taxid:10298	taxid:10366|taxid:10360|taxid:10298	psi-mi:"MI:0407"|psi-mi:"MI:0915"|psi-mi:"MI:0218"	0.777531	ePPI+pPPI
P04295	P10212	psi-mi:"MI:0428"|psi-mi:"MI:0096"|psi-mi:"MI:0397"|psi-mi:"MI:0019"	pubmed:17035316|mint:MINT-6667046|mint:MINT-6666753|pubmed:11086131|pubmed:19730696|imex:IM-22949|mint:MINT-6666736|pubmed:16731912|pubmed:17913813|mint:MINT-6667042|imex:IM-20408|pubmed:17868947	taxid:10299|taxid:10377|taxid:341980	taxid:10299|taxid:10377|taxid:341980	psi-mi:"MI:0915"|psi-mi:"MI:0403"	0.711357	ePPI+pPPI
P04291	P10218	psi-mi:"MI:0397"|psi-mi:"MI:0018"	pubmed:19730696|imex:IM-22949|pubmed:20205919|imex:IM-11718|pubmed:16339411|mint:MINT-5218089	taxid:10298|taxid:341980|taxid:10335	taxid:10298|taxid:341980|taxid:10335	psi-mi:"MI:0915"	0.500026	ePPI+pPPI
P06491	P10219	psi-mi:"MI:0040"|psi-mi:"MI:0019"	mint:MINT-6667059|pubmed:12477844|pubmed:29035172	taxid:10299|taxid:10345	taxid:10299|taxid:10345	psi-mi:"MI:0407"|psi-mi:"MI:0915"	0.429804	ePPI+pPPI
P04295	P10216	psi-mi:"MI:0729"|psi-mi:"MI:0397"|psi-mi:"MI:0018"|psi-mi:"MI:0007"	pubmed:20205919|imex:IM-11718|pubmed:16339411|pubmed:19730696|imex:IM-22949	taxid:341980|taxid:10335|taxid:435895|taxid:10366|taxid:37296|taxid:10298|taxid:10299|taxid:10377	taxid:341980|taxid:435895|taxid:10366|taxid:10299|taxid:37296|taxid:10335|taxid:10298|taxid:10376|taxid:10377	psi-mi:"MI:0915"	0.552652	ePPI+pPPI
P04295	P10217	psi-mi:"MI:0397"|psi-mi:"MI:0007"|psi-mi:"MI:0018"|psi-mi:"MI:0019"	pubmed:17913813|mint:MINT-6667042|pubmed:19730696|imex:IM-22949|pubmed:16339411|mint:MINT-5218089|mint:MINT-6666736|pubmed:16731912|pubmed:20205919|imex:IM-11718|pubmed:17035316|mint:MINT-6667046	taxid:10299|taxid:10298|taxid:435895|taxid:341980|taxid:10335	taxid:10299|taxid:10298|taxid:37296|taxid:341980|taxid:10335	psi-mi:"MI:0915"	0.690066	ePPI+pPPI
P04295	P10191	psi-mi:"MI:0397"	pubmed:20205919|imex:IM-11718|pubmed:19730696|imex:IM-22949	taxid:341980|taxid:10335|taxid:10366|taxid:10298	taxid:341980|taxid:10335|taxid:10366|taxid:10298	psi-mi:"MI:0915"	0.410517	ePPI+pPPI
P04291	P10217	psi-mi:"MI:0729"|psi-mi:"MI:0397"	pubmed:19730696|imex:IM-22949	taxid:10298|taxid:10335	taxid:10335|taxid:10298|taxid:37296	psi-mi:"MI:0915"	0.345521	ePPI+pPPI
P04288	P10210	psi-mi:"MI:0397"	pubmed:20205919|imex:IM-11718	taxid:341980|taxid:10335	taxid:341980|taxid:10335	psi-mi:"MI:0915"	0.138065	pPPI
P04293	P10212	psi-mi:"MI:0397"	pubmed:19730696|imex:IM-22949	taxid:82830	taxid:10377	psi-mi:"MI:0915"	0.138065	pPPI
P04288	P10217	psi-mi:"MI:0397"|psi-mi:"MI:0018"	pubmed:20205919|imex:IM-11718|pubmed:16339411|mint:MINT-5218089	taxid:341980|taxid:10335	taxid:341980|taxid:10335	psi-mi:"MI:0915"	0.208216	pPPI
P08392	P10218	psi-mi:"MI:0397"|psi-mi:"MI:0018"	pubmed:16339411|mint:MINT-5218089|pubmed:20205919|imex:IM-11718	taxid:341980|taxid:10338	taxid:341980|taxid:10335	psi-mi:"MI:0915"	0.208216	pPPI
P04288	P10215	psi-mi:"MI:0397"|psi-mi:"MI:0018"	pubmed:20205919|imex:IM-11718|pubmed:16339411|mint:MINT-5218089	taxid:341980|taxid:10335	taxid:341980|taxid:10335	psi-mi:"MI:0915"	0.208216	pPPI
P08392	P10216	psi-mi:"MI:0397"	pubmed:20205919|imex:IM-11718	taxid:341980|taxid:10335	taxid:341980	psi-mi:"MI:0915"	0.138065	pPPI
P08392	P10217	psi-mi:"MI:0397"|psi-mi:"MI:0019"	pubmed:19730696|pubmed:20205919|imex:IM-11718	taxid:10338|taxid:341980	taxid:341980	psi-mi:"MI:0915"	0.208216	pPPI
P08392	P10215	psi-mi:"MI:0018"	pubmed:16339411|mint:MINT-5218089	taxid:341980|taxid:10335|taxid:10338	taxid:341980|taxid:10335	psi-mi:"MI:0915"	0.138065	pPPI
P10217	P10218	psi-mi:"MI:0397"|psi-mi:"MI:0018"	pubmed:16339411|mint:MINT-5218089|pubmed:20205919|imex:IM-11718	taxid:10335|taxid:341980	taxid:341980|taxid:10335	psi-mi:"MI:0915"	0.208216	pPPI
P10224	P10234	psi-mi:"MI:0019"	pubmed:19730696	taxid:10377	taxid:10377	psi-mi:"MI:0915"	0.138065	pPPI
P10224	P10236	psi-mi:"MI:0007"|psi-mi:"MI:0018"|psi-mi:"MI:0019"	pubmed:19730696|imex:IM-22949|pubmed:16339411|mint:MINT-5218089	taxid:10377|taxid:435895	taxid:10377|taxid:435895	psi-mi:"MI:0915"	0.260365	pPPI
P10191	P10235	psi-mi:"MI:0397"|psi-mi:"MI:0018"	pubmed:16339411|mint:MINT-5218089|pubmed:20205919|imex:IM-11718	taxid:341980|taxid:10335	taxid:341980|taxid:10335	psi-mi:"MI:0915"	0.208216	pPPI
P04296	P10224	psi-mi:"MI:0397"	pubmed:20205919|imex:IM-11718	taxid:341980	taxid:341980	psi-mi:"MI:0915"	0.138065	pPPI
P10191	P10224	psi-mi:"MI:0397"	pubmed:20205919|imex:IM-11718	taxid:341980	taxid:341980	psi-mi:"MI:0915"	0.138065	pPPI
P03176	P10188	psi-mi:"MI:0397"	pubmed:20205919|imex:IM-11718	taxid:341980	taxid:341980	psi-mi:"MI:0915"	0.138065	pPPI
P10226	P10226	psi-mi:"MI:0397"|psi-mi:"MI:0018"	pubmed:20205919|imex:IM-11718|pubmed:16339411|mint:MINT-5218089	taxid:341980|taxid:10335	taxid:341980|taxid:10335	psi-mi:"MI:0915"	0.208216	pPPI
P10187	P10205	psi-mi:"MI:0397"	pubmed:20205919|imex:IM-11718	taxid:341980	taxid:341980	psi-mi:"MI:0915"	0.138065	pPPI
P04295	P10209	psi-mi:"MI:0018"	pubmed:16339411|mint:MINT-5218089	taxid:341980|taxid:10335	taxid:10335|taxid:341980	psi-mi:"MI:0915"	0.138065	pPPI
P10185	P10230	psi-mi:"MI:0397"|psi-mi:"MI:0018"	pubmed:20205919|imex:IM-11718|pubmed:16339411|mint:MINT-5218089	taxid:341980|taxid:10335	taxid:341980|taxid:10335	psi-mi:"MI:0915"	0.208216	pPPI
P04293	P10185	psi-mi:"MI:0397"|psi-mi:"MI:0018"	pubmed:16339411|mint:MINT-5218089|pubmed:20205919|imex:IM-11718	taxid:10335|taxid:341980	taxid:10335|taxid:341980	psi-mi:"MI:0915"	0.208216	pPPI
P06491	P10221	psi-mi:"MI:0397"	pubmed:20205919|imex:IM-11718	taxid:341980	taxid:10335	psi-mi:"MI:0915"	0.138065	pPPI
P10205	P10239	psi-mi:"MI:0397"	pubmed:20205919|imex:IM-11718	taxid:341980	taxid:341980	psi-mi:"MI:0915"	0.138065	pPPI
P10186	P10220	psi-mi:"MI:0018"	pubmed:16339411|mint:MINT-5218089	taxid:341980|taxid:10335	taxid:341980|taxid:10335	psi-mi:"MI:0915"	0.138065	pPPI
P04294	P08543	psi-mi:"MI:0397"	pubmed:20205919|imex:IM-11718	taxid:341980	taxid:341980	psi-mi:"MI:0915"	0.138065	pPPI
P04293	P10188	psi-mi:"MI:0397"	pubmed:20205919|imex:IM-11718	taxid:341980	taxid:341980|taxid:10335	psi-mi:"MI:0915"	0.138065	pPPI
P10210	P10224	psi-mi:"MI:0397"|psi-mi:"MI:0018"	pubmed:20205919|imex:IM-11718|pubmed:16339411|mint:MINT-5218089	taxid:341980|taxid:10335	taxid:341980|taxid:10335	psi-mi:"MI:0915"	0.208216	pPPI
P10210	P10226	psi-mi:"MI:0397"|psi-mi:"MI:0018"	pubmed:20205919|imex:IM-11718|pubmed:16339411|mint:MINT-5218089	taxid:10335|taxid:341980	taxid:341980|taxid:10335	psi-mi:"MI:0915"	0.208216	pPPI
P10210	P10221	psi-mi:"MI:0397"|psi-mi:"MI:0018"	pubmed:16339411|mint:MINT-5218089|pubmed:20205919|imex:IM-11718	taxid:341980|taxid:10335	taxid:341980|taxid:10335	psi-mi:"MI:0915"	0.208216	pPPI
P10210	P10220	psi-mi:"MI:0397"|psi-mi:"MI:0018"	pubmed:20205919|imex:IM-11718|pubmed:16339411|mint:MINT-5218089	taxid:341980|taxid:10335	taxid:341980|taxid:10335	psi-mi:"MI:0915"	0.208216	pPPI
P10202	P10209	psi-mi:"MI:0397"|psi-mi:"MI:0018"	pubmed:19730696|imex:IM-22949	taxid:10366	taxid:10366	psi-mi:"MI:0915"	0.17525	pPPI
P10235	P10235	psi-mi:"MI:0397"|psi-mi:"MI:0018"	pubmed:20205919|imex:IM-11718|pubmed:16339411|mint:MINT-5218089	taxid:341980|taxid:10335	taxid:341980|taxid:10335	psi-mi:"MI:0915"	0.208216	pPPI
P08392	P10185	psi-mi:"MI:0397"	pubmed:20205919|imex:IM-11718	taxid:341980	taxid:341980|taxid:10335	psi-mi:"MI:0915"	0.138065	pPPI
P10185	P10209	psi-mi:"MI:0397"	pubmed:20205919|imex:IM-11718	taxid:341980	taxid:341980	psi-mi:"MI:0915"	0.138065	pPPI
P04488	P10215	psi-mi:"MI:0397"|psi-mi:"MI:0018"	pubmed:20205919|imex:IM-11718|pubmed:16339411|mint:MINT-5218089	taxid:341980|taxid:10335|taxid:10338	taxid:341980|taxid:10335	psi-mi:"MI:0915"	0.208216	pPPI
P04488	P10216	psi-mi:"MI:0397"	pubmed:20205919|imex:IM-11718	taxid:341980	taxid:341980	psi-mi:"MI:0915"	0.138065	pPPI
P04488	P10217	psi-mi:"MI:0397"|psi-mi:"MI:0018"	pubmed:20205919|imex:IM-11718|pubmed:16339411|mint:MINT-5218089	taxid:341980|taxid:10335|taxid:10338	taxid:341980|taxid:10335	psi-mi:"MI:0915"	0.208216	pPPI
P04488	P10210	psi-mi:"MI:0397"	pubmed:20205919|imex:IM-11718	taxid:341980	taxid:10335	psi-mi:"MI:0915"	0.138065	pPPI
P10191	P10239	psi-mi:"MI:0397"	pubmed:20205919|imex:IM-11718	taxid:341980|taxid:10335	taxid:341980	psi-mi:"MI:0915"	0.138065	pPPI
P08543	P10187	psi-mi:"MI:0397"	pubmed:20205919|imex:IM-11718	taxid:341980	taxid:341980	psi-mi:"MI:0915"	0.138065	pPPI
P10202	P10208	psi-mi:"MI:0397"	pubmed:20205919|imex:IM-11718	taxid:341980	taxid:341980	psi-mi:"MI:0915"	0.138065	pPPI
P10218	P10224	psi-mi:"MI:0397"	pubmed:20205919|imex:IM-11718	taxid:341980	taxid:341980	psi-mi:"MI:0915"	0.138065	pPPI
P10218	P10226	psi-mi:"MI:0397"|psi-mi:"MI:0018"	pubmed:20205919|imex:IM-11718|pubmed:16339411|mint:MINT-5218089	taxid:341980|taxid:10335	taxid:341980|taxid:10335	psi-mi:"MI:0915"	0.208216	pPPI
P10218	P10221	psi-mi:"MI:0397"	pubmed:20205919|imex:IM-11718	taxid:341980|taxid:10335	taxid:341980|taxid:10335	psi-mi:"MI:0915"	0.138065	pPPI
P10218	P10220	psi-mi:"MI:0397"	pubmed:20205919|imex:IM-11718	taxid:341980	taxid:341980	psi-mi:"MI:0915"	0.138065	pPPI
P04296	P10185	psi-mi:"MI:0397"	pubmed:20205919|imex:IM-11718	taxid:341980	taxid:341980	psi-mi:"MI:0915"	0.138065	pPPI
P08543	P10185	psi-mi:"MI:0397"	pubmed:20205919|imex:IM-11718	taxid:341980	taxid:341980	psi-mi:"MI:0915"	0.138065	pPPI
P06477	P10185	psi-mi:"MI:0114"	pubmed:20601960|pubmed:25918416	taxid:10310|taxid:10335	taxid:10310|taxid:10335	psi-mi:"MI:0407"	0.228386	pPPI
P04295	P08543	psi-mi:"MI:0397"|psi-mi:"MI:0018"	pubmed:21483780|pubmed:20205919|imex:IM-11718	taxid:295027|taxid:341980	taxid:295027|taxid:341980	psi-mi:"MI:0915"	0.21101	pPPI
P10189	P10236	psi-mi:"MI:0397"|psi-mi:"MI:0018"|psi-mi:"MI:0019"	pubmed:22028648|pubmed:DIP-14460S|mint:MINT-5215500|pubmed:12076828	taxid:33708|taxid:10360	taxid:33708|taxid:10360	psi-mi:"MI:0407"|psi-mi:"MI:0915"	0.286723	pPPI
P03176	P10217	psi-mi:"MI:0397"|psi-mi:"MI:0018"|psi-mi:"MI:0019"	pubmed:16339411|mint:MINT-5218089|pubmed:20205919|imex:IM-11718|pubmed:19730696	taxid:10335|taxid:341980	taxid:10335|taxid:341980	psi-mi:"MI:0915"	0.253615	pPPI
P10234	P10234	psi-mi:"MI:0397"	pubmed:20205919|imex:IM-11718	taxid:341980	taxid:341980	psi-mi:"MI:0915"	0.138065	pPPI
P04294	P10212	psi-mi:"MI:0397"|psi-mi:"MI:0018"	pubmed:19730696|imex:IM-22949	taxid:10377|taxid:10376	taxid:10377|taxid:10376	psi-mi:"MI:0915"	0.17525	pPPI
P04294	P10211	psi-mi:"MI:0397"|psi-mi:"MI:0018"	pubmed:19730696|imex:IM-22949	taxid:10377|taxid:10376|taxid:82830	taxid:10377|taxid:82830|taxid:10376	psi-mi:"MI:0915"	0.17525	pPPI
P06486	P10226	psi-mi:"MI:0397"|psi-mi:"MI:0018"	pubmed:20205919|imex:IM-11718|pubmed:16339411|mint:MINT-5218089	taxid:341980|taxid:10338	taxid:341980|taxid:10335	psi-mi:"MI:0915"	0.208216	pPPI
P06486	P10221	psi-mi:"MI:0397"	pubmed:20205919|imex:IM-11718	taxid:341980|taxid:10335	taxid:341980|taxid:10335	psi-mi:"MI:0915"	0.138065	pPPI
P08392	P10226	psi-mi:"MI:0397"	pubmed:20205919|imex:IM-11718	taxid:341980	taxid:341980	psi-mi:"MI:0915"	0.138065	pPPI
P08392	P10224	psi-mi:"MI:0397"	pubmed:20205919|imex:IM-11718	taxid:341980	taxid:341980|taxid:10335	psi-mi:"MI:0915"	0.138065	pPPI
P10212	P10234	psi-mi:"MI:0397"	pubmed:20205919|imex:IM-11718	taxid:341980|taxid:10335	taxid:341980	psi-mi:"MI:0915"	0.138065	pPPI
P10210	P10234	psi-mi:"MI:0019"	pubmed:19730696	taxid:10377	taxid:10377	psi-mi:"MI:0915"	0.138065	pPPI
P04488	P10185	psi-mi:"MI:0397"|psi-mi:"MI:0018"	pubmed:20205919|imex:IM-11718|pubmed:16339411|mint:MINT-5218089	taxid:341980|taxid:10335|taxid:10338	taxid:341980|taxid:10335	psi-mi:"MI:0915"	0.208216	pPPI
P10210	P10230	psi-mi:"MI:0397"|psi-mi:"MI:0018"	pubmed:16339411|mint:MINT-5218089|pubmed:20205919|imex:IM-11718	taxid:341980|taxid:10335	taxid:10335|taxid:341980	psi-mi:"MI:0915"	0.208216	pPPI
P04295	P10221	psi-mi:"MI:0397"|psi-mi:"MI:0018"	pubmed:16339411|mint:MINT-5218089|pubmed:20205919|imex:IM-11718	taxid:341980|taxid:10335	taxid:341980|taxid:10335	psi-mi:"MI:0915"	0.208216	pPPI
P04295	P10225	psi-mi:"MI:0019"	pubmed:19730696	taxid:10335	taxid:10335	psi-mi:"MI:0915"	0.138065	pPPI
P04488	P10220	psi-mi:"MI:0397"|psi-mi:"MI:0018"	pubmed:16339411|mint:MINT-5218089|pubmed:20205919|imex:IM-11718	taxid:10335|taxid:10338|taxid:341980	taxid:341980|taxid:10335	psi-mi:"MI:0915"	0.208216	pPPI
P10185	P10187	psi-mi:"MI:0397"	pubmed:20205919|imex:IM-11718	taxid:341980	taxid:341980	psi-mi:"MI:0915"	0.138065	pPPI
P10230	P10230	psi-mi:"MI:0397"	pubmed:20205919|imex:IM-11718	taxid:341980	taxid:341980	psi-mi:"MI:0915"	0.138065	pPPI
P10185	P10185	psi-mi:"MI:0397"|psi-mi:"MI:0018"	pubmed:20205919|imex:IM-11718|pubmed:16339411|mint:MINT-5218089	taxid:341980|taxid:10335	taxid:341980|taxid:10335	psi-mi:"MI:0915"	0.208216	pPPI
P10188	P10224	psi-mi:"MI:0397"	pubmed:20205919|imex:IM-11718	taxid:341980|taxid:10335	taxid:341980	psi-mi:"MI:0915"	0.138065	pPPI
P10185	P10224	psi-mi:"MI:0397"	pubmed:20205919|imex:IM-11718	taxid:341980	taxid:341980	psi-mi:"MI:0915"	0.138065	pPPI
P10205	P10216	psi-mi:"MI:0397"|psi-mi:"MI:0018"	pubmed:16339411|mint:MINT-5218089|pubmed:20205919|imex:IM-11718	taxid:10335|taxid:341980	taxid:10335|taxid:341980	psi-mi:"MI:0915"	0.208216	pPPI
P10205	P10217	psi-mi:"MI:0397"|psi-mi:"MI:0018"|psi-mi:"MI:0019"	pubmed:20205919|imex:IM-11718|pubmed:16339411|mint:MINT-5218089|pubmed:19730696	taxid:341980|taxid:10335	taxid:341980|taxid:10335	psi-mi:"MI:0915"	0.253615	pPPI
P10218	P10230	psi-mi:"MI:0397"	pubmed:20205919|imex:IM-11718	taxid:341980	taxid:341980	psi-mi:"MI:0915"	0.138065	pPPI
P10205	P10215	psi-mi:"MI:0397"|psi-mi:"MI:0018"	pubmed:20205919|imex:IM-11718|pubmed:16339411|mint:MINT-5218089	taxid:341980|taxid:10335	taxid:341980|taxid:10335	psi-mi:"MI:0915"	0.208216	pPPI
P10239	P10239	psi-mi:"MI:0397"	pubmed:20205919|imex:IM-11718	taxid:341980	taxid:341980	psi-mi:"MI:0915"	0.138065	pPPI
P10186	P10211	psi-mi:"MI:0397"|psi-mi:"MI:0018"	pubmed:19730696|imex:IM-22949	taxid:10377|taxid:82830	taxid:10377|taxid:82830	psi-mi:"MI:0915"	0.17525	pPPI
P10187	P10224	psi-mi:"MI:0397"	pubmed:20205919|imex:IM-11718	taxid:341980	taxid:341980	psi-mi:"MI:0915"	0.138065	pPPI
P10187	P10226	psi-mi:"MI:0397"	pubmed:20205919|imex:IM-11718	taxid:341980|taxid:10335	taxid:341980	psi-mi:"MI:0915"	0.138065	pPPI
P10209	P10221	psi-mi:"MI:0397"	pubmed:20205919|imex:IM-11718	taxid:341980|taxid:10335	taxid:341980|taxid:10335	psi-mi:"MI:0915"	0.138065	pPPI
P04296	P10188	psi-mi:"MI:0397"	pubmed:20205919|imex:IM-11718	taxid:341980	taxid:341980|taxid:10335	psi-mi:"MI:0915"	0.138065	pPPI
P04291	P10225	psi-mi:"MI:0018"	pubmed:16339411|mint:MINT-5218089	taxid:10335|taxid:154633|taxid:341980	taxid:154633|taxid:10335	psi-mi:"MI:0915"	0.138065	pPPI
P06491	P10209	psi-mi:"MI:0040"	pubmed:29035172	taxid:10345	taxid:10345	psi-mi:"MI:0407"	0.157191	pPPI
P10209	P10220	psi-mi:"MI:0018"	pubmed:16339411|mint:MINT-5218089	taxid:10335|taxid:341980	taxid:341980|taxid:10335	psi-mi:"MI:0915"	0.138065	pPPI
P04294	P10200	psi-mi:"MI:0397"|psi-mi:"MI:0018"	pubmed:22028648|pubmed:DIP-14460S	taxid:33708	taxid:33708	psi-mi:"MI:0407"|psi-mi:"MI:0915"	0.236018	pPPI
P06491	P10202	psi-mi:"MI:0040"	pubmed:28663444	taxid:10360	taxid:10360	psi-mi:"MI:0407"	0.157191	pPPI
P06491	P10201	psi-mi:"MI:0040"	pubmed:29035172	taxid:10345	taxid:10345	psi-mi:"MI:0407"	0.157191	pPPI
P04488	P06486	psi-mi:"MI:0397"	pubmed:20205919|imex:IM-11718	taxid:341980	taxid:341980	psi-mi:"MI:0915"	0.138065	pPPI
P08392	P10239	psi-mi:"MI:0397"	pubmed:20205919|imex:IM-11718	taxid:341980	taxid:341980|taxid:10335	psi-mi:"MI:0915"	0.138065	pPPI
P04293	P04488	psi-mi:"MI:0397"	pubmed:20205919|imex:IM-11718	taxid:341980	taxid:341980	psi-mi:"MI:0915"	0.138065	pPPI
P10185	P10210	psi-mi:"MI:0397"|psi-mi:"MI:0018"	pubmed:20205919|imex:IM-11718|pubmed:16339411|mint:MINT-5218089	taxid:341980|taxid:10335	taxid:341980|taxid:10335	psi-mi:"MI:0915"	0.208216	pPPI
P10185	P10217	psi-mi:"MI:0397"	pubmed:20205919|imex:IM-11718	taxid:341980	taxid:341980	psi-mi:"MI:0915"	0.138065	pPPI
P10185	P10216	psi-mi:"MI:0397"	pubmed:20205919|imex:IM-11718	taxid:341980	taxid:341980	psi-mi:"MI:0915"	0.138065	pPPI
P10185	P10215	psi-mi:"MI:0397"|psi-mi:"MI:0018"	pubmed:16339411|mint:MINT-5218089|pubmed:20205919|imex:IM-11718	taxid:10335|taxid:341980	taxid:10335|taxid:341980	psi-mi:"MI:0915"	0.208216	pPPI
P04295	P10230	psi-mi:"MI:0397"	pubmed:20205919|imex:IM-11718	taxid:341980	taxid:341980	psi-mi:"MI:0915"	0.138065	pPPI
P10185	P10218	psi-mi:"MI:0397"|psi-mi:"MI:0018"	pubmed:20205919|imex:IM-11718|pubmed:16339411|mint:MINT-5218089	taxid:341980|taxid:10335	taxid:341980|taxid:10335	psi-mi:"MI:0915"	0.208216	pPPI
P04295	P10234	psi-mi:"MI:0007"|psi-mi:"MI:0018"	pubmed:19730696|imex:IM-22949|pubmed:16339411|mint:MINT-5218089|pubmed:21483780	taxid:10366|taxid:10377|taxid:435895|taxid:295027	taxid:10366|taxid:10377|taxid:435895|taxid:295027	psi-mi:"MI:0915"	0.263299	pPPI
P04294	P04295	psi-mi:"MI:0397"	pubmed:19730696|imex:IM-22949	taxid:10376|taxid:10377	taxid:10376|taxid:10377	psi-mi:"MI:0915"	0.138065	pPPI
P04294	P10217	psi-mi:"MI:0397"	pubmed:20205919|imex:IM-11718	taxid:341980	taxid:341980	psi-mi:"MI:0915"	0.138065	pPPI
P06491	P08543	psi-mi:"MI:0397"|psi-mi:"MI:0018"	pubmed:17446270|mint:MINT-6769080|imex:IM-20435	taxid:10376|taxid:10377	taxid:10376|taxid:82830	psi-mi:"MI:0915"	0.17525	pPPI
P10205	P10226	psi-mi:"MI:0397"	pubmed:20205919|imex:IM-11718	taxid:341980	taxid:341980|taxid:10335	psi-mi:"MI:0915"	0.138065	pPPI
P10205	P10224	psi-mi:"MI:0019"	pubmed:19730696	taxid:10335	taxid:341980	psi-mi:"MI:0915"	0.138065	pPPI
P10216	P10216	psi-mi:"MI:0397"|psi-mi:"MI:0403"|psi-mi:"MI:0018"	pubmed:22028648|pubmed:19730696|imex:IM-22949|pubmed:20205919|imex:IM-11718|pubmed:16339411|mint:MINT-5218089|pubmed:DIP-14460S	taxid:33708|taxid:10376|taxid:341980|taxid:10335|taxid:10377	taxid:33708|taxid:10376|taxid:341980|taxid:10335|taxid:10377	psi-mi:"MI:0407"|psi-mi:"MI:0915"	0.347445	pPPI
P10216	P10217	psi-mi:"MI:0397"	pubmed:20205919|imex:IM-11718	taxid:341980	taxid:341980	psi-mi:"MI:0915"	0.138065	pPPI
P10205	P10220	psi-mi:"MI:0397"	pubmed:20205919|imex:IM-11718	taxid:341980	taxid:341980	psi-mi:"MI:0915"	0.138065	pPPI
P10189	P10217	psi-mi:"MI:0397"|psi-mi:"MI:0018"	pubmed:20205919|imex:IM-11718|pubmed:16339411|mint:MINT-5218089	taxid:341980|taxid:10335	taxid:341980|taxid:10335	psi-mi:"MI:0915"	0.208216	pPPI
P06486	P10218	psi-mi:"MI:0397"	pubmed:20205919|imex:IM-11718	taxid:341980	taxid:341980	psi-mi:"MI:0915"	0.138065	pPPI
P04289	P10217	psi-mi:"MI:0397"|psi-mi:"MI:0018"	pubmed:20205919|imex:IM-11718|pubmed:16339411|mint:MINT-5218089	taxid:341980|taxid:10335	taxid:341980|taxid:10335	psi-mi:"MI:0915"	0.208216	pPPI
P10210	P10239	psi-mi:"MI:0397"	pubmed:20205919|imex:IM-11718	taxid:10335	taxid:341980	psi-mi:"MI:0915"	0.138065	pPPI
P10216	P10218	psi-mi:"MI:0397"	pubmed:20205919|imex:IM-11718	taxid:341980	taxid:341980	psi-mi:"MI:0915"	0.138065	pPPI
P10189	P10200	psi-mi:"MI:0397"|psi-mi:"MI:0403"|psi-mi:"MI:0018"	pubmed:22028648|pubmed:DIP-14460S	taxid:33708	taxid:33708	psi-mi:"MI:0407"|psi-mi:"MI:0915"	0.249165	pPPI
P04295	P10205	psi-mi:"MI:0397"	pubmed:20205919|imex:IM-11718	taxid:341980|taxid:10335	taxid:341980	psi-mi:"MI:0915"	0.138065	pPPI
P10189	P10212	psi-mi:"MI:0397"	pubmed:19730696|imex:IM-22949	taxid:10377	taxid:10377	psi-mi:"MI:0915"	0.138065	pPPI
P04291	P10239	psi-mi:"MI:0397"|psi-mi:"MI:0018"	pubmed:20205919|imex:IM-11718|pubmed:16339411|mint:MINT-5218089	taxid:341980|taxid:10335	taxid:341980|taxid:10335	psi-mi:"MI:0915"	0.208216	pPPI
P10205	P10230	psi-mi:"MI:0397"	pubmed:20205919|imex:IM-11718	taxid:341980	taxid:341980	psi-mi:"MI:0915"	0.138065	pPPI
P10188	P10202	psi-mi:"MI:0397"|psi-mi:"MI:0018"	pubmed:20205919|imex:IM-11718|pubmed:16339411|mint:MINT-5218089	taxid:341980|taxid:10335	taxid:341980|taxid:10335	psi-mi:"MI:0915"	0.208216	pPPI
P10210	P10218	psi-mi:"MI:0397"	pubmed:20205919|imex:IM-11718	taxid:341980	taxid:341980	psi-mi:"MI:0915"	0.138065	pPPI
P10185	P10201	psi-mi:"MI:0397"|psi-mi:"MI:0018"	pubmed:20205919|imex:IM-11718|pubmed:16339411|mint:MINT-5218089	taxid:341980|taxid:10335	taxid:341980|taxid:10335	psi-mi:"MI:0915"	0.208216	pPPI
P10185	P10202	psi-mi:"MI:0397"|psi-mi:"MI:0018"	pubmed:20205919|imex:IM-11718|pubmed:16339411|mint:MINT-5218089	taxid:341980|taxid:10335	taxid:341980|taxid:10335	psi-mi:"MI:0915"	0.208216	pPPI
P04288	P08392	psi-mi:"MI:0397"|psi-mi:"MI:0018"	pubmed:20205919|imex:IM-11718|pubmed:16339411|mint:MINT-5218089	taxid:341980|taxid:10335	taxid:341980|taxid:10335|taxid:10338	psi-mi:"MI:0915"	0.208216	pPPI
P10210	P10215	psi-mi:"MI:0397"|psi-mi:"MI:0018"	pubmed:20205919|imex:IM-11718|pubmed:16339411|mint:MINT-5218089	taxid:341980|taxid:10335	taxid:341980|taxid:10335	psi-mi:"MI:0915"	0.208216	pPPI
P10210	P10216	psi-mi:"MI:0397"|psi-mi:"MI:0018"	pubmed:20205919|imex:IM-11718|pubmed:19730696	taxid:341980|taxid:10335|taxid:10377	taxid:341980|taxid:10335|taxid:10377	psi-mi:"MI:0915"	0.21101	pPPI
P10210	P10217	psi-mi:"MI:0397"|psi-mi:"MI:0018"	pubmed:20205919|imex:IM-11718|pubmed:16339411|mint:MINT-5218089	taxid:341980|taxid:10335	taxid:341980|taxid:10335	psi-mi:"MI:0915"	0.208216	pPPI
P10218	P10218	psi-mi:"MI:0397"	pubmed:20205919|imex:IM-11718	taxid:341980	taxid:341980	psi-mi:"MI:0915"	0.138065	pPPI
P04295	P10202	psi-mi:"MI:0397"	pubmed:20205919|imex:IM-11718	taxid:341980	taxid:341980|taxid:10335	psi-mi:"MI:0915"	0.138065	pPPI
P10211	P10212	psi-mi:"MI:0397"	pubmed:19730696|imex:IM-22949	taxid:82830	taxid:10377	psi-mi:"MI:0915"	0.138065	pPPI
P06491	P06491	psi-mi:"MI:0040"	pubmed:29035172	taxid:10345	taxid:10345	psi-mi:"MI:0407"	0.157191	pPPI
P10205	P10218	psi-mi:"MI:0397"	pubmed:20205919|imex:IM-11718	taxid:341980	taxid:341980	psi-mi:"MI:0915"	0.138065	pPPI
P10185	P10191	psi-mi:"MI:0397"	pubmed:20205919|imex:IM-11718	taxid:341980	taxid:341980	psi-mi:"MI:0915"	0.138065	pPPI
P06492	P10188	psi-mi:"MI:0397"	pubmed:20205919|imex:IM-11718	taxid:341980|taxid:10335	taxid:341980|taxid:10335	psi-mi:"MI:0915"	0.138065	pPPI
P10216	P10224	psi-mi:"MI:0397"|psi-mi:"MI:0007"|psi-mi:"MI:0018"|psi-mi:"MI:0019"	pubmed:19730696|imex:IM-22949|pubmed:20205919|imex:IM-11718|pubmed:16339411|mint:MINT-5218089	taxid:10376|taxid:341980|taxid:435895|taxid:10377	taxid:10377|taxid:341980|taxid:435895	psi-mi:"MI:0915"	0.297216	pPPI
P08392	P08543	psi-mi:"MI:0397"|psi-mi:"MI:0018"	pubmed:16339411|mint:MINT-5218089|pubmed:20205919|imex:IM-11718	taxid:341980|taxid:10335|taxid:10338	taxid:341980|taxid:10335	psi-mi:"MI:0915"	0.208216	pPPI
P10215	P10230	psi-mi:"MI:0397"	pubmed:20205919|imex:IM-11718	taxid:341980	taxid:341980	psi-mi:"MI:0915"	0.138065	pPPI
P04293	P10239	psi-mi:"MI:0397"	pubmed:20205919|imex:IM-11718	taxid:341980	taxid:341980	psi-mi:"MI:0915"	0.138065	pPPI
P10192	P10218	psi-mi:"MI:0397"|psi-mi:"MI:0018"	pubmed:16339411|mint:MINT-5218089|pubmed:20205919|imex:IM-11718	taxid:341980|taxid:10335	taxid:341980|taxid:10335	psi-mi:"MI:0915"	0.208216	pPPI
P10192	P10217	psi-mi:"MI:0397"|psi-mi:"MI:0018"	pubmed:16339411|mint:MINT-5218089|pubmed:20205919|imex:IM-11718	taxid:341980|taxid:10335	taxid:341980|taxid:10335	psi-mi:"MI:0915"	0.208216	pPPI
P04289	P10205	psi-mi:"MI:0397"	pubmed:20205919|imex:IM-11718	taxid:341980	taxid:341980|taxid:10335	psi-mi:"MI:0915"	0.138065	pPPI
P10217	P10236	psi-mi:"MI:0397"	pubmed:20205919|imex:IM-11718	taxid:341980	taxid:341980	psi-mi:"MI:0915"	0.138065	pPPI
P10211	P10217	psi-mi:"MI:0397"	pubmed:20205919|imex:IM-11718	taxid:341980	taxid:341980	psi-mi:"MI:0915"	0.138065	pPPI
P10217	P10234	psi-mi:"MI:0397"|psi-mi:"MI:0018"	pubmed:16339411|mint:MINT-5218089|pubmed:20205919|imex:IM-11718	taxid:10335|taxid:341980	taxid:341980|taxid:10335	psi-mi:"MI:0915"	0.208216	pPPI
P08543	P10209	psi-mi:"MI:0018"	pubmed:21483780	taxid:295027	taxid:295027	psi-mi:"MI:0915"	0.138065	pPPI
P08543	P10205	psi-mi:"MI:0397"|psi-mi:"MI:0018"	pubmed:20205919|imex:IM-11718|pubmed:16339411|mint:MINT-5218089	taxid:341980|taxid:10335	taxid:341980|taxid:10335	psi-mi:"MI:0915"	0.208216	pPPI
P06486	P10215	psi-mi:"MI:0397"|psi-mi:"MI:0018"	pubmed:16339411|mint:MINT-5218089|pubmed:20205919|imex:IM-11718	taxid:341980|taxid:10338	taxid:10335|taxid:341980	psi-mi:"MI:0915"	0.208216	pPPI
P04488	P08543	psi-mi:"MI:0397"	pubmed:20205919|imex:IM-11718	taxid:341980	taxid:341980	psi-mi:"MI:0915"	0.138065	pPPI
P06486	P10217	psi-mi:"MI:0397"|psi-mi:"MI:0018"	pubmed:20205919|imex:IM-11718|pubmed:16339411|mint:MINT-5218089	taxid:341980|taxid:10338	taxid:341980|taxid:10335	psi-mi:"MI:0915"	0.208216	pPPI
P08543	P10201	psi-mi:"MI:0018"	pubmed:16339411|mint:MINT-5218089	taxid:10335|taxid:341980	taxid:10335|taxid:341980	psi-mi:"MI:0915"	0.138065	pPPI
P04291	P10205	psi-mi:"MI:0397"|psi-mi:"MI:0018"	pubmed:16339411|mint:MINT-5218089|pubmed:20205919|imex:IM-11718	taxid:10335|taxid:341980	taxid:10335|taxid:341980	psi-mi:"MI:0915"	0.208216	pPPI
P08543	P10202	psi-mi:"MI:0397"	pubmed:20205919|imex:IM-11718	taxid:341980	taxid:341980	psi-mi:"MI:0915"	0.138065	pPPI
P10188	P10216	psi-mi:"MI:0397"	pubmed:20205919|imex:IM-11718	taxid:341980|taxid:10335	taxid:341980	psi-mi:"MI:0915"	0.138065	pPPI
P10188	P10217	psi-mi:"MI:0018"	pubmed:16339411|mint:MINT-5218089	taxid:341980|taxid:10335	taxid:341980|taxid:10335	psi-mi:"MI:0915"	0.138065	pPPI
P10188	P10210	psi-mi:"MI:0397"|psi-mi:"MI:0018"	pubmed:16339411|mint:MINT-5218089|pubmed:20205919|imex:IM-11718	taxid:341980|taxid:10335	taxid:341980|taxid:10335	psi-mi:"MI:0915"	0.208216	pPPI
P06477	P10224	psi-mi:"MI:0397"	pubmed:20205919|imex:IM-11718	taxid:341980	taxid:341980	psi-mi:"MI:0915"	0.138065	pPPI
P06477	P10226	psi-mi:"MI:0397"	pubmed:20205919|imex:IM-11718	taxid:341980|taxid:10335	taxid:341980	psi-mi:"MI:0915"	0.138065	pPPI
P04295	P04488	psi-mi:"MI:0397"	pubmed:20205919|imex:IM-11718	taxid:341980	taxid:341980	psi-mi:"MI:0915"	0.138065	pPPI
P04296	P10217	psi-mi:"MI:0397"	pubmed:20205919|imex:IM-11718	taxid:341980	taxid:341980	psi-mi:"MI:0915"	0.138065	pPPI
P04296	P10216	psi-mi:"MI:0397"	pubmed:20205919|imex:IM-11718	taxid:341980	taxid:341980	psi-mi:"MI:0915"	0.138065	pPPI
P04296	P10212	psi-mi:"MI:0397"	pubmed:19730696|imex:IM-22949	taxid:10376|taxid:10377	taxid:10376|taxid:10377	psi-mi:"MI:0915"	0.138065	pPPI
P10215	P10226	psi-mi:"MI:0018"	pubmed:16339411|mint:MINT-5218089	taxid:10335	taxid:341980|taxid:10335	psi-mi:"MI:0915"	0.138065	pPPI
P10186	P10226	psi-mi:"MI:0018"	pubmed:16339411|mint:MINT-5218089	taxid:341980|taxid:10335	taxid:341980|taxid:10335	psi-mi:"MI:0915"	0.138065	pPPI
P04295	P10226	psi-mi:"MI:0397"|psi-mi:"MI:0018"	pubmed:16339411|mint:MINT-5218089|pubmed:20205919|imex:IM-11718	taxid:341980|taxid:10335	taxid:341980|taxid:10335	psi-mi:"MI:0915"	0.208216	pPPI
P10215	P10220	psi-mi:"MI:0018"	pubmed:16339411|mint:MINT-5218089	taxid:10335	taxid:341980|taxid:10335	psi-mi:"MI:0915"	0.138065	pPPI
P10215	P10221	psi-mi:"MI:0397"|psi-mi:"MI:0018"	pubmed:16339411|mint:MINT-5218089|pubmed:20205919|imex:IM-11718	taxid:341980|taxid:10335	taxid:341980|taxid:10335	psi-mi:"MI:0915"	0.208216	pPPI
P10202	P10239	psi-mi:"MI:0397"	pubmed:20205919|imex:IM-11718	taxid:341980	taxid:341980	psi-mi:"MI:0915"	0.138065	pPPI
P04488	P10224	psi-mi:"MI:0397"	pubmed:20205919|imex:IM-11718	taxid:341980	taxid:341980	psi-mi:"MI:0915"	0.138065	pPPI
P10202	P10218	psi-mi:"MI:0397"	pubmed:20205919|imex:IM-11718	taxid:341980	taxid:341980	psi-mi:"MI:0915"	0.138065	pPPI
P04288	P04288	psi-mi:"MI:0397"|psi-mi:"MI:0018"	pubmed:16339411|mint:MINT-5218089|pubmed:20205919|imex:IM-11718	taxid:341980	taxid:341980	psi-mi:"MI:0915"	0.208216	pPPI
P04296	P04488	psi-mi:"MI:0397"	pubmed:20205919|imex:IM-11718	taxid:341980	taxid:341980	psi-mi:"MI:0915"	0.138065	pPPI
P04488	P08392	psi-mi:"MI:0397"	pubmed:20205919|imex:IM-11718	taxid:341980	taxid:341980|taxid:10335	psi-mi:"MI:0915"	0.138065	pPPI
P04295	P10211	psi-mi:"MI:0397"	pubmed:20205919|imex:IM-11718|pubmed:19730696|imex:IM-22949	taxid:341980|taxid:10377|taxid:82830	taxid:341980|taxid:10335|taxid:82830|taxid:10377	psi-mi:"MI:0915"	0.21101	pPPI
P04295	P10215	psi-mi:"MI:0397"|psi-mi:"MI:0018"	pubmed:16339411|mint:MINT-5218089|pubmed:20205919|imex:IM-11718	taxid:341980|taxid:10335	taxid:10335|taxid:341980	psi-mi:"MI:0915"	0.208216	pPPI
P08543	P10218	psi-mi:"MI:0397"	pubmed:20205919|imex:IM-11718	taxid:341980	taxid:341980	psi-mi:"MI:0915"	0.138065	pPPI
P08543	P10216	psi-mi:"MI:0397"	pubmed:20205919|imex:IM-11718	taxid:341980	taxid:341980	psi-mi:"MI:0915"	0.138065	pPPI
P08543	P10217	psi-mi:"MI:0397"|psi-mi:"MI:0018"	pubmed:20205919|imex:IM-11718|pubmed:16339411|mint:MINT-5218089	taxid:341980|taxid:10335	taxid:341980|taxid:10335	psi-mi:"MI:0915"	0.208216	pPPI
P04291	P10216	psi-mi:"MI:0018"	pubmed:16339411|mint:MINT-5218089	taxid:10335|taxid:341980	taxid:10335|taxid:341980	psi-mi:"MI:0915"	0.138065	pPPI
P08543	P10215	psi-mi:"MI:0397"|psi-mi:"MI:0018"	pubmed:16339411|mint:MINT-5218089|pubmed:20205919|imex:IM-11718	taxid:10335|taxid:341980	taxid:10335|taxid:341980	psi-mi:"MI:0915"	0.208216	pPPI
P08543	P10191	psi-mi:"MI:0397"	pubmed:20205919|imex:IM-11718	taxid:341980	taxid:341980	psi-mi:"MI:0915"	0.138065	pPPI
P10215	P10215	psi-mi:"MI:0397"|psi-mi:"MI:0018"	pubmed:20205919|imex:IM-11718|pubmed:16339411|mint:MINT-5218089	taxid:341980|taxid:10335	taxid:341980|taxid:10335	psi-mi:"MI:0915"	0.208216	pPPI
P06477	P10230	psi-mi:"MI:0397"	pubmed:20205919|imex:IM-11718	taxid:341980	taxid:341980	psi-mi:"MI:0915"	0.138065	pPPI
P06486	P06486	psi-mi:"MI:0397"	pubmed:20205919|imex:IM-11718	taxid:341980	taxid:341980	psi-mi:"MI:0915"	0.138065	pPPI
P08392	P10188	psi-mi:"MI:0397"	pubmed:20205919|imex:IM-11718	taxid:341980	taxid:341980	psi-mi:"MI:0915"	0.138065	pPPI
P04293	P04295	psi-mi:"MI:0018"	pubmed:21483780	taxid:295027	taxid:295027	psi-mi:"MI:0915"	0.138065	pPPI
P10191	P10209	psi-mi:"MI:0397"|psi-mi:"MI:0018"	pubmed:19730696|imex:IM-22949	taxid:10366	taxid:10366	psi-mi:"MI:0915"	0.17525	pPPI
P04294	P10210	psi-mi:"MI:0018"	pubmed:19730696	taxid:10377	taxid:10377	psi-mi:"MI:0915"	0.138065	pPPI
P08543	P10226	psi-mi:"MI:0397"|psi-mi:"MI:0018"	pubmed:20205919|imex:IM-11718|pubmed:16339411|mint:MINT-5218089	taxid:341980|taxid:10335	taxid:341980|taxid:10335	psi-mi:"MI:0915"	0.208216	pPPI
P10202	P10220	psi-mi:"MI:0397"|psi-mi:"MI:0018"	pubmed:20205919|imex:IM-11718|pubmed:16339411|mint:MINT-5218089	taxid:341980|taxid:10335	taxid:341980|taxid:10335	psi-mi:"MI:0915"	0.208216	pPPI
P10202	P10224	psi-mi:"MI:0397"|psi-mi:"MI:0018"	pubmed:16339411|mint:MINT-5218089|pubmed:20205919|imex:IM-11718	taxid:10335|taxid:341980	taxid:10335|taxid:341980	psi-mi:"MI:0915"	0.208216	pPPI
P04295	P10185	psi-mi:"MI:0397"|psi-mi:"MI:0018"	pubmed:16339411|mint:MINT-5218089|pubmed:20205919|imex:IM-11718	taxid:341980|taxid:10335	taxid:10335|taxid:341980	psi-mi:"MI:0915"	0.208216	pPPI
P10185	P10188	psi-mi:"MI:0397"	pubmed:20205919|imex:IM-11718	taxid:341980	taxid:341980|taxid:10335	psi-mi:"MI:0915"	0.138065	pPPI
P04293	P10205	psi-mi:"MI:0397"	pubmed:20205919|imex:IM-11718	taxid:341980	taxid:341980	psi-mi:"MI:0915"	0.138065	pPPI
P10209	P10209	psi-mi:"MI:0040"|psi-mi:"MI:0018"	pubmed:29035172|pubmed:16339411|mint:MINT-5218089|pubmed:21483780	taxid:10345|taxid:10335|taxid:341980|taxid:295027	taxid:10345|taxid:10335|taxid:341980|taxid:295027	psi-mi:"MI:0407"|psi-mi:"MI:0915"	0.266186	pPPI
P04296	P10234	psi-mi:"MI:0019"	pubmed:19730696	taxid:10377	taxid:10377	psi-mi:"MI:0915"	0.138065	pPPI
P04293	P10209	psi-mi:"MI:0018"	pubmed:21483780	taxid:295027	taxid:295027	psi-mi:"MI:0915"	0.138065	pPPI
P08392	P10200	psi-mi:"MI:0397"|psi-mi:"MI:0018"	pubmed:20205919|imex:IM-11718|pubmed:16339411|mint:MINT-5218089	taxid:341980|taxid:10335|taxid:10338	taxid:341980|taxid:10335	psi-mi:"MI:0915"	0.208216	pPPI
P10191	P10216	psi-mi:"MI:0397"	pubmed:20205919|imex:IM-11718	taxid:341980	taxid:341980	psi-mi:"MI:0915"	0.138065	pPPI
P10191	P10215	psi-mi:"MI:0397"|psi-mi:"MI:0018"	pubmed:19730696|imex:IM-22949	taxid:10366	taxid:10366	psi-mi:"MI:0915"	0.17525	pPPI
P10210	P10211	psi-mi:"MI:0018"	pubmed:19730696	taxid:10377	taxid:10377	psi-mi:"MI:0915"	0.138065	pPPI
P10191	P10210	psi-mi:"MI:0397"	pubmed:20205919|imex:IM-11718	taxid:341980|taxid:10335	taxid:341980|taxid:10335	psi-mi:"MI:0915"	0.138065	pPPI
P10221	P10239	psi-mi:"MI:0397"	pubmed:20205919|imex:IM-11718	taxid:341980|taxid:10335	taxid:341980|taxid:10335	psi-mi:"MI:0915"	0.138065	pPPI
P10201	P10220	psi-mi:"MI:0018"	pubmed:16339411|mint:MINT-5218089	taxid:10335|taxid:341980	taxid:341980|taxid:10335	psi-mi:"MI:0915"	0.138065	pPPI
P10191	P10218	psi-mi:"MI:0397"	pubmed:20205919|imex:IM-11718	taxid:341980	taxid:341980	psi-mi:"MI:0915"	0.138065	pPPI
P10201	P10224	psi-mi:"MI:0397"	pubmed:20205919|imex:IM-11718	taxid:341980	taxid:341980	psi-mi:"MI:0915"	0.138065	pPPI
P08543	P10234	psi-mi:"MI:0397"|psi-mi:"MI:0018"	pubmed:16339411|mint:MINT-5218089|pubmed:19730696|imex:IM-22949|pubmed:20205919|imex:IM-11718	taxid:10335|taxid:341980|taxid:10366	taxid:341980|taxid:10335|taxid:10366	psi-mi:"MI:0915"	0.257019	pPPI
P10187	P10217	psi-mi:"MI:0397"	pubmed:20205919|imex:IM-11718	taxid:341980	taxid:341980	psi-mi:"MI:0915"	0.138065	pPPI
P10226	P10230	psi-mi:"MI:0397"	pubmed:20205919|imex:IM-11718	taxid:341980	taxid:341980	psi-mi:"MI:0915"	0.138065	pPPI
P10226	P10234	psi-mi:"MI:0397"	pubmed:20205919|imex:IM-11718	taxid:341980	taxid:341980	psi-mi:"MI:0915"	0.138065	pPPI
P10202	P10217	psi-mi:"MI:0397"|psi-mi:"MI:0018"	pubmed:20205919|imex:IM-11718|pubmed:16339411|mint:MINT-5218089	taxid:341980|taxid:10335	taxid:341980|taxid:10335	psi-mi:"MI:0915"	0.208216	pPPI
P10226	P10239	psi-mi:"MI:0397"|psi-mi:"MI:0018"	pubmed:16339411|mint:MINT-5218089|pubmed:20205919|imex:IM-11718	taxid:341980|taxid:10335	taxid:10335|taxid:341980	psi-mi:"MI:0915"	0.208216	pPPI
P10185	P10221	psi-mi:"MI:0397"	pubmed:20205919|imex:IM-11718	taxid:341980|taxid:10335	taxid:341980|taxid:10335	psi-mi:"MI:0915"	0.138065	pPPI
P10187	P10218	psi-mi:"MI:0397"	pubmed:20205919|imex:IM-11718	taxid:341980	taxid:341980	psi-mi:"MI:0915"	0.138065	pPPI
P10202	P10210	psi-mi:"MI:0397"	pubmed:20205919|imex:IM-11718	taxid:341980|taxid:10335	taxid:341980|taxid:10335	psi-mi:"MI:0915"	0.138065	pPPI
P04295	P10218	psi-mi:"MI:0397"	pubmed:20205919|imex:IM-11718	taxid:341980	taxid:341980	psi-mi:"MI:0915"	0.138065	pPPI
P10185	P10239	psi-mi:"MI:0397"|psi-mi:"MI:0018"	pubmed:16339411|mint:MINT-5218089|pubmed:20205919|imex:IM-11718	taxid:10335|taxid:341980	taxid:10335|taxid:341980	psi-mi:"MI:0915"	0.208216	pPPI

## Sheet: S4 Table
S6 Table. Functional annotation for each protein in the reconstructed network. For each protein, the table contains the following information: UniProtKB identifier, ORF name, protein name, presence or absence in the mature virion, and manually curated summaries of cellular and virion location and biological processes in which the protein has been involved (if known). Also given are the sources of…
UniProtKB ID	ORF	Protein name	Annotation source	Summary CC annotation	Summary MF/BP annotation	Virion component	Gene Ontology IDs
O09800	gN UL49.5, UL49A	Envelope glycoprotein N	UniProtKB|GO|18596102|23678175|25746210|26999189	virion envelope (g)/host membrane	tegumentation (secondary envelopment)/viral entry into host cell	virion	GO:0016020|GO:0016021|GO:0019012|GO:0019031|GO:0033644|GO:0044177|GO:0055036
O09802	US8.5	Protein US8.5	UniProtKB|GO|18596102	host nucleus	uncharacterised	non-virion	GO:0042025|GO:0044196
P03176	TK UL23	Thymidine kinase, EC 2.7.1.21	UniProtKB|GO|18596102	virion tegument/host nucleus	replication	virion	GO:0000166|GO:0004797|GO:0005524|GO:0006230|GO:0009157|GO:0016301|GO:0016310|GO:0016740|GO:0071897
P04288	gM UL10	Envelope glycoprotein M, gM	UniProtKB|GO|18596102|23678175|25746210	virion envelope (g)/host membrane	tegumentation (secondary envelopment)/viral entry into host cell	virion	GO:0016020|GO:0016021|GO:0019012|GO:0019031|GO:0033644|GO:0042025|GO:0044174|GO:0044175|GO:0044177|GO:0044201|GO:0055036
P04289	UL11	Cytoplasmic envelopment protein 3	UniProtKB|GO|18596102	virion tegument/host cytoplasm	tegumentation/egress	virion	GO:0005515|GO:0009653|GO:0016020|GO:0019012|GO:0019033|GO:0020002|GO:0033644|GO:0044177|GO:0044178|GO:0046760|GO:0055036
P04290	UL13	Serine/threonine-protein kinase UL13, EC 2.7.11.1 (Virion protein VMW57)	UniProtKB|GO|18596102|26115119	virion tegument/host nucleus	tegumentation/egress	virion	GO:0000166|GO:0004672|GO:0004674|GO:0005524|GO:0006468|GO:0016032|GO:0016301|GO:0016310|GO:0016740|GO:0019012|GO:0019033|GO:0042025
P04291	UL14	Tegument protein UL14	UniProtKB|GO|18596102	virion tegument/host nucleus/host cytoplasm	uncharacterised	virion	GO:0019012|GO:0019033|GO:0030430|GO:0042025
P04293	UL30	DNA polymerase catalytic subunit, EC 2.7.7.7, EC 3.1.26.4	UniProtKB|GO|18596102	host nucleus	replication	non-virion	GO:0000166|GO:0003676|GO:0003677|GO:0003824|GO:0003887|GO:0004518|GO:0004519|GO:0004523|GO:0005515|GO:0006260|GO:0008152|GO:0008408|GO:0008409|GO:0016740|GO:0016779|GO:0016787|GO:0034061|GO:0039686|GO:0039693|GO:0042025|GO:0071897|GO:0090502|GO:0090503
P04294	UL12	Alkaline nuclease, EC 3.1.-.-	UniProtKB|GO|18596102	host nucleus/host cytoplasm	replication	non-virion	GO:0003677|GO:0004518|GO:0004519|GO:0004527|GO:0016032|GO:0016787|GO:0030430|GO:0033650|GO:0042025|GO:0090305
P04295	TRM3 UL15	Tripartite terminase subunit 3, EC 3.1.-.- (Terminase large subunit)	UniProtKB|GO|18596102	host nucleus	replication/dna packaging	non-virion	GO:0003677|GO:0004518|GO:0005515|GO:0006323|GO:0016787|GO:0019076|GO:0042025|GO:0090305
P04296	DBP ICP8, UL29	Major DNA-binding protein	UniProtKB|GO|18596102	host nucleus	replication	non-virion	GO:0003677|GO:0003697|GO:0006260|GO:0039686|GO:0039715|GO:0042025|GO:0046872
P04485	ICP22 US1	Transcriptional regulator ICP22 (Immediate-early protein IE68) (Infected cell protein 22, ICP22)	UniProtKB|GO|18596102	host nucleus	replication	non-virion	GO:0006351|GO:0006355|GO:0016032|GO:0039523|GO:0039657|GO:0042025
P04487	US11	Accessory factor US11 (Vmw21)	UniProtKB|GO|18596102|1316472	host nucleus/host cytoplasm	evasion or tolerance by virus of host immune response	non-virion	GO:0003677|GO:0003723|GO:0005515|GO:0016032|GO:0019048|GO:0030430|GO:0030683|GO:0039502|GO:0039503|GO:0039521|GO:0039540|GO:0039541|GO:0039554|GO:0039555|GO:0039580|GO:0042025|GO:0044196|GO:0046792
P04488	gE US8	Envelope glycoprotein E, gE (gE-1)	UniProtKB|GO|18596102	virion envelope (g)/host membrane/host cytoplasm	evasion or tolerance by virus of host immune response/tegumentation (secondary envelopment)/envelopment	virion	GO:0016020|GO:0016021|GO:0016032|GO:0019012|GO:0019031|GO:0020002|GO:0030683|GO:0033644|GO:0044156|GO:0044174|GO:0044175|GO:0044177|GO:0044178|GO:0055036
P06477	gH UL22	Envelope glycoprotein H, gH	UniProtKB|GO|18596102	virion envelope (g)/host membrane	viral entry into host cell	virion	GO:0016020|GO:0016021|GO:0019012|GO:0019031|GO:0019064|GO:0020002|GO:0033644|GO:0039663|GO:0044174|GO:0044175|GO:0046718|GO:0055036
P06480	gJ US5	Envelope glycoprotein J	UniProtKB|GO|18596102	virion envelope (g)/host membrane	evasion or tolerance by virus of host immune response/tegumentation (secondary envelopment)/envelopment	virion	GO:0016020|GO:0016021|GO:0019050|GO:0033644|GO:0044165|GO:0044167|GO:0044174|GO:0044175|GO:0044177|GO:0044178
P06484	gG US4	Envelope glycoprotein G, gG (gG-1)	UniProtKB|GO|18596102	virion envelope (g)/host membrane/host cytoplasm	evasion or tolerance by virus of host immune response/tegumentation (secondary envelopment)/envelopment	virion	GO:0016020|GO:0016021|GO:0019012|GO:0019031|GO:0055036
P06485	US2	Protein US2	UniProtKB|GO|18596102	virion tegument	uncharacterised	virion	GO:0016032|GO:0030430|GO:0042025
P06486	US10	Virion protein US10	UniProtKB|GO|18596102|9367380	virion capsid-associated/host nucleus	uncharacterised	virion	GO:0008270|GO:0019012|GO:0019033|GO:0042025|GO:0044204|GO:0046872
P06491	MCP	Major capsid protein, MCP	UniProtKB|GO|18596102	virion capsid/host nucleus	capsid assembly	virion	GO:0005198|GO:0005515|GO:0019012|GO:0019028|GO:0039622|GO:0042025
P06492	UL48	Tegument protein VP16 (Alpha trans-inducing protein) (Alpha-TIF) (ICP25) (Vmw65)	UniProtKB|GO|18596102	virion tegument	tegumentation/transcription	virion	GO:0003677|GO:0005515|GO:0006351|GO:0006355|GO:0016032|GO:0019012|GO:0019033|GO:0039695|GO:0042025
P08392	ICP4 IE175, RS1	Major viral transcription factor ICP4 (Alpha-4 protein) (Infected cell protein 4) (Transcriptional activator IE175)	UniProtKB|GO|18596102	virion tegument/host nucleus	replication	virion	GO:0003677|GO:0005515|GO:0006351|GO:0006355|GO:0019012|GO:0019033|GO:0030430|GO:0034340|GO:0039695|GO:0042025|GO:0045893
P08393	ICP0 IE110	E3 ubiquitin-protein ligase ICP0, EC 2.3.2.27 (Alpha-0 protein) (Immediate-early protein IE110) (RING-type E3 ubiquitin transferase ICP0) (Trans-acting transcriptional protein ICP0) (VMW110)	UniProtKB|GO|18596102	virion tegument/host nucleus	replication	virion	GO:0000209|GO:0003677|GO:0004842|GO:0005515|GO:0006351|GO:0006355|GO:0008270|GO:0016032|GO:0016874|GO:0019033|GO:0019046|GO:0030430|GO:0030683|GO:0034340|GO:0039503|GO:0039548|GO:0039593|GO:0039648|GO:0042025|GO:0045732|GO:0046872|GO:0060153|GO:0075342
P08543	RIR1 UL39	Ribonucleoside-diphosphate reductase large subunit, R1, EC 1.17.4.1 (Ribonucleotide reductase large subunit)	UniProtKB|GO|18596102	host nucleus	replication	non-virion	GO:0000166|GO:0004748|GO:0005524|GO:0006260|GO:0016032|GO:0016491|GO:0055114
P10185	gL UL1	Envelope glycoprotein L, gL	UniProtKB|GO|18596102	virion envelope (g)/host membrane	viral entry into host cell	virion	GO:0016020|GO:0019012|GO:0019031|GO:0019064|GO:0020002|GO:0033644|GO:0039663|GO:0044177|GO:0046718|GO:0055036
P10186	UL2	Uracil-DNA glycosylase, UDG, EC 3.2.2.27 (UNG)	UniProtKB|GO|18596102	host nucleus	replication	non-virion	GO:0004844|GO:0006281|GO:0006284|GO:0006974|GO:0008152|GO:0016787|GO:0016798|GO:0016799
P10187	UL3	Nuclear phosphoprotein UL3	UniProtKB|GO|18596102	host nucleus	uncharacterised	non-virion	GO:0042025
P10188	UL4	Nuclear protein UL4	UniProtKB|GO|18596102	host nucleus	uncharacterised	non-virion	GO:0042025
P10189	HELI UL5	DNA replication helicase, EC 3.6.4.-	UniProtKB|GO|18596102	host nucleus	replication	non-virion	GO:0000166|GO:0004386|GO:0005524|GO:0006260|GO:0016787|GO:0039686|GO:0042025
P10190	UL6	Portal protein	UniProtKB|GO|18596102	virion capsid/host nucleus	capsid assembly	virion	GO:0006323|GO:0019012|GO:0019076|GO:0042025
P10191	UL7	Cytoplasmic envelopment protein 1	UniProtKB|GO|18596102	virion tegument/host cytoplasm	tegumentation (secondary envelopment)/egress	virion	GO:0019012|GO:0019033|GO:0030430|GO:0044177
P10192	UL8	DNA helicase/primase complex-associated protein, HEPA (Primase-associated factor)	UniProtKB|GO|18596102	host nucleus	replication	non-virion	GO:0005515|GO:0006260|GO:0019079|GO:0039686|GO:0042025
P10193	UL9	Replication origin-binding protein, OBP (OriBP)	UniProtKB|GO|18596102	host nucleus	replication	non-virion	GO:0000166|GO:0003677|GO:0003688|GO:0005515|GO:0005524|GO:0006260|GO:0039686|GO:0042025
P10200	UL16	Cytoplasmic envelopment protein 2	UniProtKB|GO|18596102	virion tegument/host nucleus/host cytoplasm	tegumentation/egress	virion	GO:0005515|GO:0019012|GO:0019033|GO:0030430|GO:0042025
P10201	CVC1 UL17	Capsid vertex component 1	UniProtKB|GO|18596102|17531807	virion capsid-associated/host nucleus	capsid assembly/dna packaging	virion	GO:0006323|GO:0019012|GO:0019028|GO:0019076|GO:0042025
P10202	TRX2 UL18	Triplex capsid protein 2	UniProtKB|GO|18596102	virion capsid/host nucleus	capsid assembly	virion	GO:0005198|GO:0019012|GO:0019028|GO:0042025
P10204	UL20	Protein UL20	UniProtKB|GO|18596102|18434401	virion envelope/host membrane	tegumentation/egress	virion	GO:0005515|GO:0016020|GO:0016021|GO:0019012|GO:0019058|GO:0033644|GO:0042025|GO:0044177|GO:0044178|GO:0044200
P10205	UL21	Tegument protein UL21	UniProtKB|GO|18596102	virion tegument/host nucleus/host cytoplasm	tegumentation	virion	GO:0019012|GO:0019033|GO:0030430|GO:0042025
P10208	UL24	Protein UL24	UniProtKB|GO|18596102|19864385|21316727	host cytoplasm/host nucleus	tegumentation (primary envelopment/nuclear egress)	non-virion	GO:0019012|GO:0030430|GO:0042025|GO:0044177|GO:0044196
P10209	CVC2 UL25	Capsid vertex component 2	UniProtKB|GO|18596102|17531807	virion capsid-associated/host nucleus	capsid assembly/dna packaging	virion	GO:0005515|GO:0016032|GO:0019012|GO:0019028|GO:0019072|GO:0019076|GO:0033160|GO:0042025|GO:0046718|GO:0075732
P10210	UL26	Capsid scaffolding protein (Capsid protein P40) (Protease precursor, pPR) (Virion structural protein UL26) [Cleaved into: Assemblin, EC 3.4.21.97 (Protease) ; Assembly protein (Capsid assembly protein) ]	UniProtKB|GO|18596102	virion capsid/host nucleus	capsid assembly	virion	GO:0004252|GO:0005515|GO:0006508|GO:0008233|GO:0008236|GO:0016787|GO:0019076|GO:0030430|GO:0039708|GO:0042025|GO:0042802
P10211	gB UL27	Envelope glycoprotein B, gB	UniProtKB|GO|18596102	virion envelope (g)/host membrane	viral entry into host cell	virion	GO:0016020|GO:0016021|GO:0016032|GO:0019012|GO:0019031|GO:0019062|GO:0020002|GO:0033644|GO:0044174|GO:0044175|GO:0044177|GO:0044178|GO:0046718|GO:0055036
P10212	TRM1 UL28	Tripartite terminase subunit 1	UniProtKB|GO|18596102	host nucleus	replication/dna packaging	non-virion	GO:0000166|GO:0005515|GO:0005524|GO:0008565|GO:0015031|GO:0016485|GO:0019069|GO:0019073|GO:0019076|GO:0042025|GO:0046872
P10215	NEC1 UL31	Nuclear egress protein 1	UniProtKB|GO|18596102	host membrane	tegumentation (primary envelopment/nuclear egress)	non-virion	GO:0005515|GO:0016020|GO:0033644|GO:0042025|GO:0044201|GO:0046765|GO:0046802|GO:0046872
P10216	UL32	Packaging protein UL32	UniProtKB|GO|18596102	host nucleus/host cytoplasm	dna packaging	non-virion	GO:0005515|GO:0019031|GO:0030430|GO:0042025
P10217	TRM2 UL33	Tripartite terminase subunit 2	UniProtKB|GO|18596102	host nucleus	replication/dna packaging	non-virion	GO:0005515|GO:0019073|GO:0019076|GO:0042025
P10218	NEC2 UL34	Nuclear egress protein 2	UniProtKB|GO|18596102	host membrane	tegumentation (primary envelopment/nuclear egress)	non-virion	GO:0005515|GO:0016020|GO:0016021|GO:0033644|GO:0042025|GO:0044201|GO:0046765|GO:0046802
P10219	SCP UL35	Small capsomere-interacting protein	UniProtKB|GO|18596102	virion capsid/host nucleus	capsid assembly	virion	GO:0016032|GO:0019012|GO:0019028|GO:0042025
P10220	UL36	Large tegument protein deneddylase, EC 3.4.19.12, EC 3.4.22.-	UniProtKB|GO|18596102	virion tegument	capsid assembly/tegumentation (secondary envelopment)	virion	GO:0005515|GO:0006508|GO:0008233|GO:0008234|GO:0016032|GO:0016787|GO:0019012|GO:0019033|GO:0019784|GO:0030430|GO:0036459|GO:0039648|GO:0039693|GO:0039708|GO:0042025
P10221	UL37	Inner tegument protein, EC 3.5.1.-, EC 3.5.1.44 (Viral deamidase UL37)	UniProtKB|GO|18596102	virion tegument	capsid assembly	virion	GO:0005515|GO:0019012|GO:0019033|GO:0019068|GO:0030430|GO:0039701|GO:0042025|GO:0042802|GO:0044177
P10224	RIR2 UL40	Ribonucleoside-diphosphate reductase small subunit, EC 1.17.4.1 (Ribonucleotide reductase small subunit)	UniProtKB|GO|18596102	host nucleus	replication	non-virion	GO:0004748|GO:0006260|GO:0009263|GO:0016020|GO:0016021|GO:0016491|GO:0033644|GO:0046872|GO:0055114
P10225	UL41	Virion host shutoff protein, Vhs, EC 3.1.27.-	UniProtKB|GO|18596102|11586916	virion tegument/host cytoplasm	evasion or tolerance by virus of host immune response	virion	GO:0003723|GO:0004518|GO:0004519|GO:0016032|GO:0016787|GO:0019012|GO:0030683|GO:0039595|GO:0039657|GO:0090305
P10226	UL42	DNA polymerase processivity factor (DNA-binding protein UL42) (Polymerase accessory protein, PAP)	UniProtKB|GO|18596102	host nucleus	replication	non-virion	GO:0003677|GO:0005515|GO:0006260|GO:0039686|GO:0042025|GO:1900264
P10227	UL43	Membrane protein UL43	UniProtKB|GO|18596102|15780872|ViPR	virion tegument/host membrane	uncharacterised	virion	GO:0016020|GO:0016021|GO:0019033
P10228	gC UL44	Envelope glycoprotein C	UniProtKB|GO|18596102	virion envelope (g)/host membrane	viral entry into host cell	virion	GO:0001848|GO:0016020|GO:0016021|GO:0016032|GO:0019012|GO:0019062|GO:0030683|GO:0039573|GO:0046718|GO:0055036
P10229	UL45	Envelope protein UL45 (18 kDa protein)	UniProtKB|GO|18596102	virion envelope/host membrane	evasion or tolerance by virus of host immune response/tegumentation (secondary envelopment)/envelopment	virion	GO:0016020|GO:0016021|GO:0019012|GO:0019031|GO:0055036
P10230	UL46	Tegument protein UL46 (Tegument protein VP11/12)	UniProtKB|GO|18596102	virion tegument/host membrane	tegumentation	virion	GO:0005515|GO:0006351|GO:0006355|GO:0016020|GO:0019012|GO:0019033|GO:0020002|GO:0033644
P10231	UL47	Tegument protein UL47 (82/81 kDa tegument protein) (VMW82/81) (VP13/14)	UniProtKB|GO|18596102	virion tegument	tegumentation (primary envelopment/nuclear egress)	virion	GO:0003723|GO:0006351|GO:0006355|GO:0019012|GO:0019033|GO:0030430|GO:0042025
P10233	UL49	Tegument protein VP22	UniProtKB|GO|18596102	virion tegument	tegumentation	virion	GO:0005515|GO:0016032|GO:0019012|GO:0019033|GO:0030430|GO:0042025|GO:0044177
P10234	DUT UL50	Deoxyuridine 5'-triphosphate nucleotidohydrolase, dUTPase, EC 3.6.1.23 (dUTP pyrophosphatase)	UniProtKB|GO|18596102	virion tegument/host nucleus	replication	virion	GO:0004170|GO:0009117|GO:0016787|GO:0046080|GO:0046872
P10235	UL51	Tegument protein UL51	UniProtKB|GO|18596102	virion tegument	tegumentation/egress	virion	GO:0019012|GO:0019033|GO:0030430|GO:0044177
P10236	UL52	DNA primase, EC 2.7.7.-	UniProtKB|GO|18596102	host nucleus	replication	non-virion	GO:0003896|GO:0006260|GO:0006269|GO:0016740|GO:0039686|GO:0042025|GO:0046872
P10238	UL54	mRNA export factor (Immediate-early protein IE63) (Infected cell protein 27, ICP27) (VMW63)	UniProtKB|GO|18596102	host nucleus	replication	non-virion	GO:0003723|GO:0005515|GO:0006351|GO:0006355|GO:0016032|GO:0030430|GO:0039524|GO:0039645|GO:0039652|GO:0039657|GO:0042025|GO:0046872|GO:0060153
P10239	UL55	Tegument protein UL55	UniProtKB|GO|18596102	virion tegument	uncharacterised	virion	GO:0019012|GO:0019033|GO:0019058|GO:0042025|GO:0044204
P10240	UL56	Protein UL56	UniProtKB|GO|18596102|20682038	virion tegument	uncharacterised	virion	NULL
P32888	TRX1 UL38	Triplex capsid protein 1	UniProtKB|GO|18596102	virion capsid/host nucleus	capsid assembly	virion	GO:0003677|GO:0019012|GO:0019028|GO:0019069|GO:0042025
P68331	gK UL53	Envelope glycoprotein K (Syncytial protein)	UniProtKB|GO|25746217	virion envelope (g)/host membrane	tegumentation (secondary envelopment)	virion	GO:0005515|GO:0016020|GO:0016021|GO:0019076|GO:0020002|GO:0033644|GO:0039700|GO:0044174|GO:0044175|GO:0044177|GO:0044178|GO:0060141
Q69091	gD US6	Envelope glycoprotein D, gD	UniProtKB|GO|18596102	virion envelope (g)/host membrane	viral entry into host cell	virion	GO:0005515|GO:0016020|GO:0016021|GO:0016032|GO:0019012|GO:0019031|GO:0019062|GO:0046718|GO:0046872|GO:0055036

## Sheet: S5 Table
S5 Table. Optimisation metrics used on base algorithms. List of metrics used to optimise the base partitions for different algorithms, where required. Popular metrics commonly associated to a given algorithm that are known to give the best performance were prioritised. When such was not available, modularity maximisation was used.
Clustering algorithm	Optimised parameter/Model choice	Optimisation metric
k-means	Input number of clusters	Modularity
Hierarchical (average link.)	Dendrogram cut (number of clusters)	Modularity
Fuzzy C-means	Membership matrix (U)	FCP
Model-based clustering	Best fitted model	BIC
MCL	Expansion and inflation	Modularity
Density-based clustering	NA	NA
Edge betweenness	Dendrogram cut (number of clusters)	Modularity
Louvain	NA	NA
Leading eigenvector	Dendrogram cut (number of clusters)	Modularity
Fast greedy	Dendrogram cut (number of clusters)	Modularity
Lapel propagation	NA	NA
Walktrap	Dendrogram cut (number of clusters)	Modularity
InfoMap	NA	NA

## Sheet: S6 Table
S6 Table. Proteins co-isolated with pUL37 by immunoaffinity purification-mass spectrometry.
Accession	Gene	Description	Mature Virion Class	Binary (1), Secondary (2), and Tertiary (3) PPI Predictions	Coverage [%]	# Peptides	# PSMs	# Unique Peptides	Enriched vs GFP @ 8 hpi	Enriched vs GFP @ 20 hpi	UL37GFP/GFP IP Ratio, Rep 1, 8 hpi	UL37GFP/GFP IP Ratio, Rep 2, 8 hpi	UL37GFP/GFP IP Ratio, Rep 1, 20 hpi	UL37GFP/GFP IP Ratio, Rep 2, 20 hpi	20 / 8 hpi Normalized Abundance Ratio, Avg	20 / 8 hpi Normalized Ratio, Rep 1	20 / 8 hpi Normalized Ratio, Rep 2	Bait-Norm Abundance Rep 1, 8 hpi	Bait-Norm Abundance Rep 2, 8 hpi	Bait-Norm Abundance Rep 1, 20 hpi	Bait-Norm Abundance Rep 2, 20 hpi	Abundance: UL37, Rep 1, 8 hr	Abundance: UL37, Rep 2, 8 hr	Abundance: UL37, Rep 1, 20 hr	Abundance: UL37, Rep 2, 20 hr	Abundance: GFP, Rep 1, 20 hr	Abundance: GFP, Rep 2, 20 hr	Abundances Count: UL37, Rep 1, 8 hr	Abundances Count: UL37, Rep 2, 8 hr	Abundances Count: UL37, Rep 1, 20 hr	Abundances Count: UL37, Rep 2, 20 hr	Abundances Count: GFP, Rep 1, 20 hr	Abundances Count: GFP, Rep 2, 20 hr	MW [kDa]	Sum PEP Score	Exp. q-value: Combined	Biological Process	Cellular Component	Molecular Function	Pfam IDs	Entrez Gene ID	Ensembl Gene ID	Gene Symbol	Chromosome	KEGG Pathway Accessions	KEGG Pathways	WikiPathway Accessions	WikiPathways	Phospho (S; T; Y) Count
P10221	UL37	Capsid assembly protein UL37	Orange	NA	61	55	440	55	x	x	11.305	10.301	7.892	18.927	1	1	1	13025.8	13025.8	13025.8	13025.8	18867.3	7071	13172.1	12992.6	1669	686.4	52	42	52	42	45	35	120.5	557.175	0	cell organization and biogenesis;transport		protein binding	Pf03970									3
P06486	US10	Virion protein US10	Cyan	1	25	8	16	8	x	x	2.922	2.084	3.799	10.399	2.28916	1.86244	2.71588	464.01	531.641	864.19	1443.87	672.1	288.6	873.9	1440.2	230	138.5	5	4	5	4	5	4	34	30.033	0			metal ion binding	Pf02053	2703436		US10						0
P06491	UL19	Major capsid protein	Cyan	1	51	53	294	50	x	x	9.044	3.629	12.02	19.098	2.38387	1.90381	2.86393	6998.87	7464.89	13324.5	21378.9	10137.6	4052.3	13474.2	21324.5	1121	1116.6	44	45	44	45	39	42	149	499.133	0			protein binding;structural molecule activity	Pf03122									0
P10190	UL6	Portal protein UL6	Cyan	2	23	11	16	11	x	x	3.573	4.391	4.226	11.932	1.58649	1.6941	1.47888	477.955	426.27	809.703	630.404	692.3	231.4	818.8	628.8	193.7	52.7	7	4	7	4	6	4	74	42.483	0	cell organization and biogenesis;metabolic process			Pf01763									0
P10200	UL16	Capsid-binding protein UL16	Cyan	2	13	4	10	4	x	x	4.27	2.03	7.141	16.759	3.44457	2.39539	4.49374	186.888	164.134	447.67	737.577	270.7	89.1	452.7	735.7	63.4	43.9	3	3	3	3	3	3	40.4	17.527	0			protein binding	Pf03044	24271465		UL16						0
P10201	UL17	Virion-packaging protein UL17	Cyan	2	25	14	26	14	x	x	6.694	2.826	8.264	16.587	2.48139	1.76836	3.19442	1052.77	348.901	1861.68	1114.54	1524.9	189.4	1882.6	1111.7	227.8	67	9	7	9	7	9	6	74.5	66.922	0	cell organization and biogenesis;metabolic process			Pf04559									0
P10202	UL18	Triplex capsid protein VP23	Cyan	2	49	13	63	13	x	x	7.936	3.82	8.942	18.612	2.13281	1.61387	2.65174	2246.94	1296.86	3626.26	3438.95	3254.6	704	3667	3430.2	410.1	184.3	11	12	11	12	11	12	34.2	102.888	0			structural molecule activity	Pf01802	2703366		UL18						0
P10209	UL25	Virion-packaging protein UL25	Cyan	1	41	18	51	18	x	x	6.548	3.468	8.701	14.518	2.09071	1.90321	2.27821	2346.83	1293.73	4466.52	2947.4	3399.3	702.3	4516.7	2939.9	519.1	202.5	14	10	14	10	14	10	62.6	106.071	0	regulation of biological process;transport		protein binding	Pf01499	2703377		UL25						0
P10210	UL26	Capsid scaffolding protein	Cyan	1	20	11	21	11	x	x	6.893	2.872	10.052	12.159	2.19658	2.08874	2.30442	518.274	704.617	1082.54	1623.73	750.7	382.5	1094.7	1619.6	108.9	133.2	7	6	7	6	7	6	66.4	49.39	0	cell organization and biogenesis;metabolic process		catalytic activity;protein binding	Pf00716									0
P10219	UL35	Capsid protein VP26	Cyan	2	33	3	7	3	x	x	13.65	8.935	12.208	43.353	1.95995	1.28109	2.63881	339.256	112.002	434.617	295.552	491.4	60.8	439.5	294.8	36	6.8	3	1	3	1	3	1	12.1	19.141	0				Pf04496	2703356		UL35						0
P10230	UL46	Tegument protein UL46	Cyan	2	51	25	84	25	x	x	7.107	4.025	8.182	17.886	2.03386	1.64916	2.41856	2667.52	2096.17	4399.17	5069.7	3863.8	1137.9	4448.6	5056.8	543.7	282.7	19	17	19	17	18	15	78.2	147.421	0	metabolic process;regulation of biological process	membrane	protein binding	Pf03387	2703413		UL46						2
P32888	UL38	Triplex capsid protein VP19C	Cyan	3	41	17	59	17	x	x	6.394	3.935	7.832	20.081	2.26582	1.75459	2.77705	1706.98	1266.47	2995.05	3517.05	2472.5	687.5	3028.7	3508.1	386.7	174.7	15	10	15	10	15	10	50.2	109.275	0	cell organization and biogenesis		DNA binding	Pf03327									0
P04294	UL12	Alkaline nuclease	Grey	2	5	3	4	3	x	x	7.729	2.856	6.847	11.362	1.71756	1.26874	2.16639	291.896	104.633	370.339	226.677	422.8	56.8	374.5	226.1	54.7	19.9	2	1	2	1	2	1	67.5	14.57	0	metabolic process		catalytic activity;DNA binding	Pf01771	24271463		UL12						0
P04485	US1	Transcriptional regulator ICP22	Grey	3	22	9	47	9	x	x	4.682	3.014	4.459	6.098	1.23252	1.36418	1.10086	1782.44	1958.01	2431.58	2155.49	2581.8	1062.9	2458.9	2150	551.4	352.6	7	6	7	6	7	6	46.5	36.784	0	metabolic process;regulation of biological process			Pf02479	2703435		US1						2
P04487	US11	RNA-binding protein	Grey	3	30	3	12	3	x	x	3.795	2.356	4.547	12.152	2.26197	1.71599	2.80796	96.9304	85.4752	166.331	240.011	140.4	46.4	168.2	239.4	37	19.7	2	2	2	2	2	2	17.7	20.129	0	regulation of biological process;response to stimulus		DNA binding;protein binding;RNA binding		2703439		US11						0
P08543	UL39	Ribonucleoside-diphosphate reductase large subunit	Grey	2	44	43	120	43		x	2.241	1.563	6.741	12.406	4.31336	4.30788	4.31883	2431.13	2063.56	10473	8912.18	3521.4	1120.2	10590.7	8889.5	1571.1	716.6	25	24	25	24	25	22	124	257.821	0	metabolic process		catalytic activity;nucleotide binding	Pf00317, Pf02867	2703361		UL39						0
P10187	UL3	Nuclear phosphoprotein UL3	Grey	2	27	5	10	5	x	x	3.321	2.213	7.165	11.038	2.90311	3.09002	2.71621	323.516	161.74	999.668	439.318	468.6	87.8	1010.9	438.2	141.1	39.7	5	2	5	2	5	2	25.6	25.788	0				Pf03369									0
P10215	UL31	Virion egress protein UL31	Grey	1	30	7	16	7	x	x	3.766	2.382	3.731	7.509	1.56719	1.41905	1.71533	913.038	1210.84	1295.64	2076.99	1322.5	657.3	1310.2	2071.7	351.2	275.9	4	5	4	5	4	5	33.9	36.184	0	cell organization and biogenesis;transport	membrane	metal ion binding;protein binding	Pf02718	2703350		UL31						0
P10218	UL34	Virion egress protein UL34	Grey	1	37	6	15	6		x	3.99	1.831	3.933	6.109	1.614	1.41205	1.81594	574.333	364.927	810.988	662.687	831.9	198.1	820.1	661	208.5	108.2	4	3	4	3	4	3	29.8	33.469	0	cell organization and biogenesis;transport	membrane	protein binding	Pf04541	2703355		UL34						0
P10224	UL40	Ribonucleoside-diphosphate reductase small chain	Grey	1	21	6	13	6		x	2.435	1.755	4.538	10.993	3.03997	2.66983	3.41011	616.447	431.613	1645.81	1471.85	892.9	234.3	1664.3	1468.1	366.7	133.5	5	5	5	5	5	4	38	28.124	0	metabolic process	membrane	catalytic activity;metal ion binding	Pf00268	24271470		UL40						0
P10226	UL42	DNA polymerase processivity factor	Grey	2	12	5	5	5		x	5.43	1.661	4.558	3.762	1.21751	1.20246	1.23255	379.368	109.239	456.175	134.643	549.5	59.3	461.3	134.3	101.2	35.7	3	1	3	1	3	1	51.1	18.232	0	metabolic process;regulation of biological process		DNA binding;protein binding	Pf02282	24271471		UL42						0
P10238	UL54	mRNA export factor	Grey	3	21	8	28	8	x	x	3.273	3.671	3.19	7.892	1.28302	1.39617	1.16987	1049.11	1018.52	1464.74	1191.53	1519.6	552.9	1481.2	1188.5	464.3	150.6	7	6	7	6	7	6	55.2	57.591	0	metabolic process;regulation of biological process		metal ion binding;protein binding;RNA binding	Pf05459	24271474		UL54						0
P10208	UL24	Protein UL24	Grey		12	4	8	4			1.292	1.242	1.837	4.453	1.99447	2.0359	1.95304	488.932	87.3173	995.416	170.534	708.2	47.4	1006.6	170.1	548.1	38.2	4	1	4	1	4	1	29.5	11.999	0				Pf01646	24271468		UL24						0
P04413	US3	Serine/threonine-protein kinase US3	Orange		23	9	19	9	x	x	7.579	3.209	9.999	15.845	2.28901	1.88969	2.68834	1116.63	290.137	2110.09	779.985	1617.4	157.5	2133.8	778	213.4	49.1	7	4	7	4	7	4	52.8	59.346	0	metabolic process;regulation of biological process		catalytic activity;nucleotide binding	Pf00069, Pf07714, Pf14531	2703401		US3						0
P06492	UL48	Tegument protein VP16	Orange	2	34	13	32	13	x	x	5.042	2.658	11.869	25.851	4.33126	3.37167	5.29085	670.85	328.269	2261.89	1736.82	971.7	178.2	2287.3	1732.4	192.7	67	9	8	9	8	8	7	54.3	67.637	0	metabolic process;regulation of biological process		DNA binding	Pf02232, Pf12149									0
P03176	TK	Thymidine kinase	Orange	2	10	3	4	3	x	x	4.454	3.219	2.498	16.34	1.78346	0.803481	2.76345	394.211	92.4753	316.741	255.55	571	50.2	320.3	254.9	128.2	15.6	2	1	2	1	2	1	40.9	15.209	0	metabolic process		catalytic activity;nucleotide binding	Pf00693									0
P06485	US2	Protein US2	Orange	3	9	2	4	2	x	x	5.308	2.976	8.882	18.222	2.86492	2.39714	3.33271	107.01	157.871	256.518	526.139	155	85.7	259.4	524.8	29.2	28.8	1	2	1	2	1	2	32.5	9.373	0				Pf02476	2703399		US2						0
P08392	ICP4	Major viral transcription factor ICP4	Orange	2	26	25	56	25	x	x	5.959	2.755	8.863	15.805	2.62622	2.13061	3.12182	1816.2	1176.57	3869.62	3673.05	2630.7	638.7	3913.1	3663.7	441.5	231.8	16	14	16	14	16	14	132.8	111.026	0	metabolic process;regulation of biological process;response to stimulus		DNA binding;protein binding	Pf03584, Pf03585									1
P08393	ICP0	E3 ubiquitin-protein ligase ICP0	Orange	3	31	17	39	17	x	x	5.713	3.353	7.041	17.144	2.27417	1.76511	2.78324	1251.19	1028.83	2208.49	2863.49	1812.3	558.5	2233.3	2856.2	317.2	166.6	13	13	13	13	13	13	78.4	93.227	0	metabolic process;regulation of biological process;response to stimulus		catalytic activity;DNA binding;metal ion binding;protein binding	Pf00097, Pf12678, Pf13639, Pf13920, Pf13923, Pf14634	2703389; 2703390		RL2						0
P10205	UL21	Tegument protein UL21	Orange	2	11	6	11	6	x	x	4.987	2.491	7.576	16.443	2.88439	2.17623	3.59254	473.399	432.718	1030.22	1554.56	685.7	234.9	1041.8	1550.6	137.5	94.3	3	4	3	4	3	4	57.7	29.951	0				Pf03252									0
P10191	UL7	Virion egress protein UL7	Orange	2	17	4	5	4	x	x	4.592	3.409	5.742	10.593	1.74153	1.79121	1.69185	297.074	33.8953	532.121	57.3459	430.3	18.4	538.1	57.2	93.7	5.4	3	1	3	1	3	1	33	14.071	0				Pf01677									0
P10220	UL36	Large tegument protein deneddylase	Orange	1	44	124	432	124	x	x	6.425	4.069	12.253	20.771	2.75508	2.73184	2.77833	12768	11964.5	34880	33241.3	18493.9	6494.9	35271.9	33156.7	2878.6	1596.3	102	85	102	85	94	73	335.7	813.345	0	cell organization and biogenesis;metabolic process;regulation of biological process		catalytic activity;protein binding	Pf03586, Pf04843	2703357		UL36						5
P10225	UL41	Virion host shutoff protein	Orange	2	25	9	13	9	x	x	5.411	2.965	8.37	18.193	2.77762	2.21546	3.33978	540.228	293.821	1196.85	981.297	782.5	159.5	1210.3	978.8	144.6	53.8	6	4	6	4	6	4	54.9	44.076	0	metabolic process;regulation of biological process;response to stimulus		catalytic activity;protein binding;RNA binding	Pf00867									0
P10231	UL47	Tegument protein UL47	Orange	2	47	28	73	28		x	3.22	1.925	7.016	14.706	3.63941	3.12086	4.15795	1695.73	1338.68	5292.14	5566.17	2456.2	726.7	5351.6	5552	762.8	377.5	21	15	21	16	21	15	73.8	157.73	0	metabolic process;regulation of biological process		RNA binding	Pf03362	2703415		UL47						2
P10233	UL49	Tegument protein VP22	Orange	3	70	17	67	17	x	x	7.94	3.236	16.406	18.885	3.06792	2.95979	3.17604	1462.72	1199.42	4329.36	3809.39	2118.7	651.1	4378	3799.7	266.9	201.2	11	10	11	10	9	10	32.2	113.935	0			protein binding	Pf04823	2703417		UL49						1
P10234	UL50	Deoxyuridine 5'-triphosphate nucleotidohydrolase	Orange	2	25	7	14	7	x	x	3.683	2.736	5.004	16.137	2.57814	1.94591	3.21037	513.372	411.718	998.976	1321.76	743.6	223.5	1010.2	1318.4	201.9	81.7	5	4	5	4	5	4	39.1	37.335	0	metabolic process		catalytic activity;metal ion binding	Pf00692, Pf04797	2703421		UL50						0
P10235	UL51	Tegument protein UL51	Orange	3	34	5	9	5	x	x	4.009	2.271	5.626	9.467	2.13966	2.01006	2.26927	333.802	214.977	670.961	487.842	483.5	116.7	678.5	486.6	120.6	51.4	2	2	2	2	2	2	25.5	22.922	0				Pf04540	2703422		UL51						0
Q69091	gD	Envelope glycoprotein D	Yellow		16	5	8	5	x	x	5.518	2.333	5.895	11.261	2.0782	1.52995	2.62646	107.424	313.347	164.353	822.994	155.6	170.1	166.2	820.9	28.2	72.9	2	4	2	4	2	4	43.3	17.946	0		membrane	metal ion binding	Pf01537									0
P04288	gM	Envelope glycoprotein M	Yellow	2	22	7	26	7	x	x	10.543	3.728	15.585	21.016	2.59258	2.11739	3.06778	645.72	793.961	1367.24	2435.7	935.3	431	1382.6	2429.5	88.7	115.6	5	5	5	5	4	5	51.4	39.977	0		membrane		Pf01528	2703379		UL10						0
P04488	gE	Envelope glycoprotein E	Yellow	2	30	13	44	13	x	x	3.972	2.516	5.105	11.089	2.11987	1.84099	2.39875	1361.03	855.12	2505.65	2051.22	1971.4	464.2	2533.8	2046	496.3	184.5	12	8	12	8	12	8	59.1	74.839	0	regulation of biological process;response to stimulus	membrane	protein binding	Pf02480	2703448		US8						0
P06487	gI	Envelope glycoprotein I	Yellow		19	5	10	5	x	x	3.34	2.535	3.889	11.057	2.02098	1.66813	2.37384	466.012	392.559	777.366	931.872	675	213.1	786.1	929.5	202.1	84.1	4	4	4	4	4	3	41.3	21.944	0	regulation of biological process;response to stimulus	membrane		Pf01688	2703446		US7						0
P10211	gB	Envelope glycoprotein B	Yellow	2	25	21	38	21		x	3.403	1.907	5.234	11.265	2.70863	2.20306	3.21421	1731.84	1040.07	3815.33	3343.01	2508.5	564.6	3858.2	3334.5	737.1	296	15	11	15	11	15	11	100.1	92.715	0		membrane		Pf00606									0
P10185	gL	Envelope glycoprotein L	Yellow	1	8	2	4	2	x	x	5.223	3.253	5.426	8.823	1.48209	1.48802	1.47617	318.062	483.561	473.282	713.817	460.7	262.5	478.6	712	88.2	80.7	2	1	2	1	2	1	24.9	5.288	0.002	cell organization and biogenesis	membrane		Pf05259, Pf12524	2703393		UL1						0
P10228	gC	Envelope glycoprotein C	Yellow	2	19	6	12	6	x	x	5.327	3.006	9.204	19.08	2.96439	2.47491	3.45387	296.798	331.4	734.547	1144.61	429.9	179.9	742.8	1141.7	80.7	59.8	5	4	5	5	5	4	55	34.607	0	regulation of biological process;response to stimulus	membrane		Pf02124									0
[truncated: 11 more columns]

## Sheet: S7 Table
S7 Table. List of PDB and EMDB entries, and associated PubMed ID used as input in our network reconstruction pipeline. In the case of EMDB entries, if fitted PDB structures were present, both IDs are provided.
Database ID	PubMed ID
1QHI,2KI5	9989588
1B3T	9878348
2WPO	9731777
1KI2,1KI3,1KI4,1KI6,1KI7,1KI8,1KIM	9715911
1AT3	9369473
1VTK,2VTK,3VTK	9336833
1VLK	9159483
1VZV	9096314
1CMV	8805708
5FZ2	27035968
1WPO	8805706
1VHI	7553871
4XSC,4XSD,4XSE	26630264
5DOB,5DOC	26511021
4ZXS	26511020
5CXF	26484870
5D5N	26432641
5A76	26424851
5BQK	26085142
4YXP	26062451
4UZB,4UZC	25947153
4XHJ,4XI5	25918416
4TT0,4TT1	25678705
4JM0	24598754
4K2J	24146617
2YQ0	24146614
4BOM	23850455
4I9X	23555243
4HSI	23500487
4HLY	23435230
4ADF	22902366
3NJQ	21723875
3F0T,3RDP	21623543
3PHF	21149717
3NW8,3NWA,3NWD,3NWF	20943984
3N4P,3N4Q	20805464
3M1C	20601960
2Z0L	19801550
3HSL,3I2M	19759157
3FVC	19196955
2PBK	17870089
2FJ2	17243149
2GUM	16840698
2CH8	16647084
2GIY	16646632
2C9L,2C9N	16483937
1YYP	16371349
1Y6M,1Y6N	15837194
1OF1	15163659
1P7C	14527394
1OSN	12686543
1NJT,1NJU,1NKK,1NKM	12549906
1O6E	12421561
1LQS	12093920
1JQ6,1JQ7	11524687
1L2G	11511370
1ID4,1IEC,1IED,1IEF,1IEG	11371196
1E2M,1E2N,1E2P	11266595
1I1R	11251120
1E2H,1E2I,1E2J	11056041
1CM9	11041848
1FL1	11041844
1E2K,1E2L	10924157
1DML	10882068
4PN6	24982419
1MFK	12419245
2OA5	17699518
4BLG	24146618
2NYZ	18070938
4V07,4V08	26161660
5E8C	26711332
4Z3U	26511020
EMD-8760	29035172
EMD-8703,5VKU	28663444
EMDB-4347,6CGR	29924793,29622628
