# Supplementary material for: Protein interactions and consensus clustering analysis uncover insights into herpesvirus virion structure and function relationships
Source: PLoS Biol. 2019 Jun 14;17(6):e3000316. doi: 10.1371/journal.pbio.3000316 (PMC6594648; doi:10.1371/journal.pbio.3000316)
Supplement: S7 Table — In the case of EMDB entries, if fitted PDB structures were present, both IDs are provided. EMDB, Electron Microscopy Data Bank; PDB, Protein Data Bank. (XLSX) [file pbio.3000316.s016.xlsx]

## Sheet: S7 Table
S7 Table. List of PDB and EMDB entries, and associated PubMed ID used as input in our network reconstruction pipeline. In the case of EMDB entries, if fitted PDB structures were present, both IDs are provided.
Database ID	PubMed ID
1QHI,2KI5	9989588
1B3T	9878348
2WPO	9731777
1KI2,1KI3,1KI4,1KI6,1KI7,1KI8,1KIM	9715911
1AT3	9369473
1VTK,2VTK,3VTK	9336833
1VLK	9159483
1VZV	9096314
1CMV	8805708
5FZ2	27035968
1WPO	8805706
1VHI	7553871
4XSC,4XSD,4XSE	26630264
5DOB,5DOC	26511021
4ZXS	26511020
5CXF	26484870
5D5N	26432641
5A76	26424851
5BQK	26085142
4YXP	26062451
4UZB,4UZC	25947153
4XHJ,4XI5	25918416
4TT0,4TT1	25678705
4JM0	24598754
4K2J	24146617
2YQ0	24146614
4BOM	23850455
4I9X	23555243
4HSI	23500487
4HLY	23435230
4ADF	22902366
3NJQ	21723875
3F0T,3RDP	21623543
3PHF	21149717
3NW8,3NWA,3NWD,3NWF	20943984
3N4P,3N4Q	20805464
3M1C	20601960
2Z0L	19801550
3HSL,3I2M	19759157
3FVC	19196955
2PBK	17870089
2FJ2	17243149
2GUM	16840698
2CH8	16647084
2GIY	16646632
2C9L,2C9N	16483937
1YYP	16371349
1Y6M,1Y6N	15837194
1OF1	15163659
1P7C	14527394
1OSN	12686543
1NJT,1NJU,1NKK,1NKM	12549906
1O6E	12421561
1LQS	12093920
1JQ6,1JQ7	11524687
1L2G	11511370
1ID4,1IEC,1IED,1IEF,1IEG	11371196
1E2M,1E2N,1E2P	11266595
1I1R	11251120
1E2H,1E2I,1E2J	11056041
1CM9	11041848
1FL1	11041844
1E2K,1E2L	10924157
1DML	10882068
4PN6	24982419
1MFK	12419245
2OA5	17699518
4BLG	24146618
2NYZ	18070938
4V07,4V08	26161660
5E8C	26711332
4Z3U	26511020
EMD-8760	29035172
EMD-8703,5VKU	28663444
EMDB-4347,6CGR	29924793,29622628
